# Supplementary material for: Evaluation of disability in patients exposed to fluoroquinolones
Source: BMC Pharmacol Toxicol. 2020 Jun 3;21:40. doi: 10.1186/s40360-020-00415-4 (PMC7268406; doi:10.1186/s40360-020-00415-4)
Supplement: Supplementary file 2 — Additional file 2:. Model parameters for propensity scores. Model details for propensity scores. [file 40360_2020_415_MOESM2_ESM.xlsx]

## Sheet: Propensity Score Model - Wilcox
Covariate ID	coefficient	Covariate
0	-0.604428	(Intercept)
1750562304	1.38432	drug_exposure during day -30 through 0 days relative to index: Clarithromycin 500 MG Oral Tablet
1750728304	1.3741	drug_exposure during day -30 through 0 days relative to index: 24 HR Clarithromycin 500 MG Extended Release Oral Tablet
78193102	1.35898	condition_occurrence during day -180 through 0 days relative to index: Orchitis and epididymitis
194997104	1.34878	condition_occurrence during day -30 through 0 days relative to index: Prostatitis
197331102	1.19335	condition_occurrence during day -180 through 0 days relative to index: Disorder of urinary tract
1797576301	1.14004	drug_exposure any time prior through 0 days relative to index: 24 HR Ciprofloxacin 500 MG Extended Release Oral Tablet
77025102	1.06691	condition_occurrence during day -180 through 0 days relative to index: Diverticulitis of colon
193522104	1.01067	condition_occurrence during day -30 through 0 days relative to index: Acute prostatitis
79864104	0.997023	condition_occurrence during day -30 through 0 days relative to index: Hematuria syndrome
193522102	0.861613	condition_occurrence during day -180 through 0 days relative to index: Acute prostatitis
195862102	0.857013	condition_occurrence during day -180 through 0 days relative to index: Urethritis
200445102	0.822012	condition_occurrence during day -180 through 0 days relative to index: Chronic prostatitis
19134008302	0.813768	drug_exposure during day -180 through 0 days relative to index: {14 (24 HR Clarithromycin 500 MG Extended Release Oral Tablet [Biaxin]) } Pack [BIAXIN XL PAC 14 Tablet Pack]
2211753503	-0.803756	procedure_occurrence during day -180 through 0 days relative to index: Ultrasound, pregnant uterus, real time with image documentation, first trimester fetal nuchal translucency measurement, transabdominal or transvaginal approach; single or first gestation
197684104	0.798405	condition_occurrence during day -30 through 0 days relative to index: Dysuria
19115197304	0.79706	drug_exposure during day -30 through 0 days relative to index: Amoxicillin 875 MG / Clavulanate 125 MG Oral Tablet
4036803504	0.792782	procedure_occurrence during day -30 through 0 days relative to index: General examination of patient
19075001304	0.779799	drug_exposure during day -30 through 0 days relative to index: Cefuroxime 250 MG Oral Tablet
4012368104	0.763587	condition_occurrence during day -30 through 0 days relative to index: Increased frequency of urination
46233711304	0.7443	drug_exposure during day -30 through 0 days relative to index: doxycycline hyclate 100 MG Oral Tablet
75004104	0.727751	condition_occurrence during day -30 through 0 days relative to index: Frank hematuria
2106389504	0.708044	procedure_occurrence during day -30 through 0 days relative to index: Nasal endoscopy, diagnostic, unilateral or bilateral (separate procedure)
19023564304	0.702215	drug_exposure during day -30 through 0 days relative to index: cefdinir 300 MG Oral Capsule
1713694304	0.701079	drug_exposure during day -30 through 0 days relative to index: Amoxicillin 500 MG / Clavulanate 125 MG Oral Tablet
200219104	0.688411	condition_occurrence during day -30 through 0 days relative to index: Abdominal pain
19073189304	0.680605	drug_exposure during day -30 through 0 days relative to index: Amoxicillin 875 MG Oral Tablet
194997102	0.668594	condition_occurrence during day -180 through 0 days relative to index: Prostatitis
46234523304	0.663301	drug_exposure during day -30 through 0 days relative to index: doxycycline hyclate 100 MG Oral Capsule
1738368302	0.657812	drug_exposure during day -180 through 0 days relative to index: cefprozil 500 MG Oral Tablet
194081104	0.655647	condition_occurrence during day -30 through 0 days relative to index: Acute cystitis
1707346304	0.655547	drug_exposure during day -30 through 0 days relative to index: Metronidazole 500 MG Oral Tablet
77673102	0.654928	condition_occurrence during day -180 through 0 days relative to index: Sign or symptom of the urinary system
2211333504	0.651728	procedure_occurrence during day -30 through 0 days relative to index: Computed tomography, maxillofacial area; without contrast material
40236839304	0.644755	drug_exposure during day -30 through 0 days relative to index: Phenazopyridine hydrochloride 200 MG Oral Tablet
40163895302	0.614602	drug_exposure during day -180 through 0 days relative to index: 12 HR Amoxicillin 1000 MG / Clavulanate 62.5 MG Extended Release Oral Tablet [Augmentin]
201620104	0.595664	condition_occurrence during day -30 through 0 days relative to index: Kidney stone
2211747503	-0.590785	procedure_occurrence during day -180 through 0 days relative to index: Ultrasound, pregnant uterus, real time with image documentation, fetal and maternal evaluation, first trimester (< 14 weeks 0 days), transabdominal approach; single or first gestation
1136682304	-0.583946	drug_exposure during day -30 through 0 days relative to index: benzonatate 100 MG Oral Capsule
40236824302	0.573819	drug_exposure during day -180 through 0 days relative to index: Phenazopyridine hydrochloride 100 MG Oral Tablet
2211307504	0.553223	procedure_occurrence during day -30 through 0 days relative to index: Radiologic examination, sinuses, paranasal, complete, minimum of 3 views
195083104	0.549973	condition_occurrence during day -30 through 0 days relative to index: Left lower quadrant pain
2109747504	0.535361	procedure_occurrence during day -30 through 0 days relative to index: Measurement of post-voiding residual urine and/or bladder capacity by ultrasound, non-imaging
2211306504	0.514769	procedure_occurrence during day -30 through 0 days relative to index: Radiologic examination, sinuses, paranasal, less than 3 views
46234346304	0.509499	drug_exposure during day -30 through 0 days relative to index: NITROFURANTOIN, MACROCRYSTALS 25 MG / Nitrofurantoin, Monohydrate 75 MG Oral Capsule
195588102	0.505674	condition_occurrence during day -180 through 0 days relative to index: Cystitis
40221704304	-0.496483	drug_exposure during day -30 through 0 days relative to index: Codeine Phosphate 2 MG/ML / Guaifenesin 20 MG/ML Oral Solution [Cheratussin]
19129395301	0.495923	drug_exposure any time prior through 0 days relative to index: {5 (Levofloxacin 750 MG Oral Tablet [Levaquin]) } Pack [Levaquin Leva Pack]
2211749503	-0.491752	procedure_occurrence during day -180 through 0 days relative to index: Ultrasound, pregnant uterus, real time with image documentation, fetal and maternal evaluation, after first trimester (> or = 14 weeks 0 days), transabdominal approach; single or first gestation
19075002304	0.482816	drug_exposure during day -30 through 0 days relative to index: Cefuroxime 500 MG Oral Tablet
2211757503	-0.479765	procedure_occurrence during day -180 through 0 days relative to index: Ultrasound, pregnant uterus, real time with image documentation, transvaginal
4133029102	-0.474964	condition_occurrence during day -180 through 0 days relative to index: Primigravida
201690102	0.4642	condition_occurrence during day -180 through 0 days relative to index: Renal colic
42901928304	-0.461175	drug_exposure during day -30 through 0 days relative to index: Brompheniramine Maleate 0.4 MG/ML / Dextromethorphan Hydrobromide 2 MG/ML / Pseudoephedrine Hydrochloride 6 MG/ML Oral Solution
19074977304	0.457028	drug_exposure during day -30 through 0 days relative to index: Ceftriaxone 250 MG Injection
19075034304	0.455271	drug_exposure during day -30 through 0 days relative to index: Cephalexin 500 MG Oral Capsule
1750728302	0.45369	drug_exposure during day -180 through 0 days relative to index: 24 HR Clarithromycin 500 MG Extended Release Oral Tablet
2514548503	-0.451507	procedure_occurrence during day -180 through 0 days relative to index: Telephone evaluation and management service by a physician or other qualified health care professional who may report evaluation and management services provided to an established patient, parent, or guardian not originating from a related E/M service pro
4087235503	-0.448891	procedure_occurrence during day -180 through 0 days relative to index: Antenatal screening
1136687304	-0.448536	drug_exposure during day -30 through 0 days relative to index: benzonatate 200 MG Oral Capsule
46234349302	0.447551	drug_exposure during day -180 through 0 days relative to index: NITROFURANTOIN, MACROCRYSTALS 100 MG Oral Capsule
194081102	0.444766	condition_occurrence during day -180 through 0 days relative to index: Acute cystitis
19023564302	0.440675	drug_exposure during day -180 through 0 days relative to index: cefdinir 300 MG Oral Capsule
40166540304	0.439886	drug_exposure during day -30 through 0 days relative to index: Tamsulosin hydrochloride 0.4 MG Oral Capsule
201072104	0.435623	condition_occurrence during day -30 through 0 days relative to index: Benign prostatic hypertrophy without outflow obstruction
194083104	0.420633	condition_occurrence during day -30 through 0 days relative to index: Vaginitis and vulvovaginitis
40221700304	-0.417857	drug_exposure during day -30 through 0 days relative to index: Codeine Phosphate 2 MG/ML / Guaifenesin 20 MG/ML Oral Solution
42902197304	-0.414071	drug_exposure during day -30 through 0 days relative to index: Brompheniramine Maleate 0.4 MG/ML / Dextromethorphan Hydrobromide 2 MG/ML / Pseudoephedrine Hydrochloride 6 MG/ML Oral Solution [Bromfed DM]
19073187304	0.409342	drug_exposure during day -30 through 0 days relative to index: Amoxicillin 500 MG Oral Capsule
197988104	0.409307	condition_occurrence during day -30 through 0 days relative to index: Generalized abdominal pain
40236839302	0.406144	drug_exposure during day -180 through 0 days relative to index: Phenazopyridine hydrochloride 200 MG Oral Tablet
134668104	0.398749	condition_occurrence during day -30 through 0 days relative to index: Chronic maxillary sinusitis
195588104	0.39304	condition_occurrence during day -30 through 0 days relative to index: Cystitis
19115197302	0.392504	drug_exposure during day -180 through 0 days relative to index: Amoxicillin 875 MG / Clavulanate 125 MG Oral Tablet
193322104	0.388193	condition_occurrence during day -30 through 0 days relative to index: Right lower quadrant pain
257012104	0.381057	condition_occurrence during day -30 through 0 days relative to index: Chronic sinusitis
40163744304	-0.376842	drug_exposure during day -30 through 0 days relative to index: Guaifenesin 20 MG/ML / Hydrocodone Bitartrate 1 MG/ML Oral Solution
1754995304	0.372656	drug_exposure during day -30 through 0 days relative to index: Fluconazole 100 MG Oral Tablet
40236824304	0.368858	drug_exposure during day -30 through 0 days relative to index: Phenazopyridine hydrochloride 100 MG Oral Tablet
78472104	0.368456	condition_occurrence during day -30 through 0 days relative to index: Microscopic hematuria
443865104	0.366741	condition_occurrence during day -30 through 0 days relative to index: Noninfectious colitis
1154619304	-0.365747	drug_exposure during day -30 through 0 days relative to index: 200 ACTUAT Albuterol 0.09 MG/ACTUAT Metered Dose Inhaler [ProAir]
198194104	0.36537	condition_occurrence during day -30 through 0 days relative to index: Female genital organ symptoms
40166541302	0.362156	drug_exposure during day -180 through 0 days relative to index: Tamsulosin hydrochloride 0.4 MG Oral Capsule [Flomax]
2211742504	0.361909	procedure_occurrence during day -30 through 0 days relative to index: Ultrasound, retroperitoneal (eg, renal, aorta, nodes), real time with image documentation; complete
1750562302	0.358541	drug_exposure during day -180 through 0 days relative to index: Clarithromycin 500 MG Oral Tablet
19075002302	0.35668	drug_exposure during day -180 through 0 days relative to index: Cefuroxime 500 MG Oral Tablet
40176329304	-0.355313	drug_exposure during day -30 through 0 days relative to index: Codeine Phosphate 2 MG/ML / Promethazine Hydrochloride 1.25 MG/ML Oral Solution
19019003304	0.341164	drug_exposure during day -30 through 0 days relative to index: Fluconazole 200 MG Oral Tablet
40163900304	-0.33574	drug_exposure during day -30 through 0 days relative to index: 200 ACTUAT Albuterol 0.09 MG/ACTUAT Metered Dose Inhaler [Ventolin]
8507001	-0.335019	gender = MALE
1754996304	0.329493	drug_exposure during day -30 through 0 days relative to index: Fluconazole 150 MG Oral Tablet
40164863301	-0.328332	drug_exposure any time prior through 0 days relative to index: Ketorolac Tromethamine 5 MG/ML Ophthalmic Solution
4047791104	0.326451	condition_occurrence during day -30 through 0 days relative to index: Abnormal body temperature
76482102	0.326113	condition_occurrence during day -180 through 0 days relative to index: Missed miscarriage
437663104	0.323082	condition_occurrence during day -30 through 0 days relative to index: Fever
2211506504	0.321691	procedure_occurrence during day -30 through 0 days relative to index: Radiologic examination, abdomen; single anteroposterior view
2211751503	-0.316005	procedure_occurrence during day -180 through 0 days relative to index: Ultrasound, pregnant uterus, real time with image documentation, fetal and maternal evaluation plus detailed fetal anatomic examination, transabdominal approach; single or first gestation
4299535102	-0.305332	condition_occurrence during day -180 through 0 days relative to index: Patient currently pregnant
200962102	0.304259	condition_occurrence during day -180 through 0 days relative to index: Primary malignant neoplasm of prostate
2106527504	0.304025	procedure_occurrence during day -30 through 0 days relative to index: Laryngoscopy, flexible fiberoptic; diagnostic
134736104	0.303376	condition_occurrence during day -30 through 0 days relative to index: Backache
19075001302	0.302718	drug_exposure during day -180 through 0 days relative to index: Cefuroxime 250 MG Oral Tablet
30133104	-0.301631	condition_occurrence during day -30 through 0 days relative to index: Acute laryngitis
40176686304	-0.298048	drug_exposure during day -30 through 0 days relative to index: Dextromethorphan Hydrobromide 3 MG/ML / Promethazine Hydrochloride 1.25 MG/ML Oral Solution
256451104	0.290412	condition_occurrence during day -30 through 0 days relative to index: Bronchitis
4143115503	-0.287164	procedure_occurrence during day -180 through 0 days relative to index: Antenatal ultrasound scan for possible abnormality
40221776304	-0.286895	drug_exposure during day -30 through 0 days relative to index: Codeine Phosphate 2 MG/ML / Phenylephrine Hydrochloride 1 MG/ML / Promethazine Hydrochloride 1.25 MG/ML Oral Solution
46234525302	0.284082	drug_exposure during day -180 through 0 days relative to index: Doxycycline Monohydrate 100 MG Oral Capsule
201909102	-0.282597	condition_occurrence during day -180 through 0 days relative to index: Female infertility
19077601304	-0.282018	drug_exposure during day -30 through 0 days relative to index: Gentamicin Sulfate (USP) 3 MG/ML Ophthalmic Solution
40180065304	0.27931	drug_exposure during day -30 through 0 days relative to index: Promethazine Hydrochloride 25 MG Oral Tablet
1551123304	-0.278184	drug_exposure during day -30 through 0 days relative to index: Prednisone 50 MG Oral Tablet
1314616302	0.271372	drug_exposure during day -180 through 0 days relative to index: nebivolol 5 MG Oral Tablet [Bystolic]
2007006	0.271071	index year: 2007
25297102	-0.270557	condition_occurrence during day -180 through 0 days relative to index: Acute pharyngitis
1154615304	-0.266656	drug_exposure during day -30 through 0 days relative to index: 200 ACTUAT Albuterol 0.09 MG/ACTUAT Metered Dose Inhaler
197684102	0.265251	condition_occurrence during day -180 through 0 days relative to index: Dysuria
36250141304	-0.260705	drug_exposure during day -30 through 0 days relative to index: Fluticasone propionate 0.05 MG/ACTUAT Metered Dose Nasal Spray
2213427302	0.25887	drug_exposure during day -180 through 0 days relative to index: Hepatitis A vaccine, adult dosage, for intramuscular use
2211361504	0.257104	procedure_occurrence during day -30 through 0 days relative to index: Radiologic examination, chest, 2 views, frontal and lateral
2314047504	-0.255678	procedure_occurrence during day -30 through 0 days relative to index: Noninvasive ear or pulse oximetry for oxygen saturation; single determination
36250124304	0.251352	drug_exposure during day -30 through 0 days relative to index: fluticasone furoate 0.0275 MG/ACTUAT Metered Dose Nasal Spray [Veramyst]
257011102	-0.250156	condition_occurrence during day -180 through 0 days relative to index: Acute upper respiratory infection
19080003301	0.245783	drug_exposure any time prior through 0 days relative to index: gatifloxacin 400 MG Oral Tablet
259153102	-0.245487	condition_occurrence during day -180 through 0 days relative to index: Pain in throat
19129513304	0.239623	drug_exposure during day -30 through 0 days relative to index: {48 (Prednisone 10 MG Oral Tablet) } Pack
196738102	0.238145	condition_occurrence during day -180 through 0 days relative to index: Disorder of male genital organ
40165374301	0.236944	drug_exposure any time prior through 0 days relative to index: Trimethobenzamide hydrochloride 300 MG Oral Capsule
42709101302	-0.236168	drug_exposure during day -180 through 0 days relative to index: Chlorpheniramine Maleate 0.8 MG/ML / Dextromethorphan Hydrobromide 3 MG/ML / Phenylephrine Hydrochloride 2.5 MG/ML Oral Solution
376707104	-0.234843	condition_occurrence during day -30 through 0 days relative to index: Acute conjunctivitis
200845104	0.231529	condition_occurrence during day -30 through 0 days relative to index: Urgent desire to urinate
2011006	-0.231472	index year: 2011
40233234301	0.230024	drug_exposure any time prior through 0 days relative to index: 12 HR CHLORPHENIRAMINE POLISTIREX 8 MG / HYDROCODONE POLISTIREX 10 MG Extended Release Oral Capsule [TussiCaps]
40019905304	-0.22964	drug_exposure during day -30 through 0 days relative to index: Brompheniramine Injectable Solution
196523104	0.229452	condition_occurrence during day -30 through 0 days relative to index: Diarrhea
1713694302	0.228125	drug_exposure during day -180 through 0 days relative to index: Amoxicillin 500 MG / Clavulanate 125 MG Oral Tablet
40173400301	-0.224741	drug_exposure any time prior through 0 days relative to index: 120 ACTUAT Budesonide 0.18 MG/ACTUAT Dry Powder Inhaler [Pulmicort]
79864102	0.224174	condition_occurrence during day -180 through 0 days relative to index: Hematuria syndrome
4003	-0.223746	age group: 20-24
2106389503	0.221406	procedure_occurrence during day -180 through 0 days relative to index: Nasal endoscopy, diagnostic, unilateral or bilateral (separate procedure)
40224644302	-0.220315	drug_exposure during day -180 through 0 days relative to index: Sulfacetamide Sodium 100 MG/ML Ophthalmic Solution
2314010504	-0.219887	procedure_occurrence during day -30 through 0 days relative to index: Vital capacity, total (separate procedure)
2414391504	-0.218499	procedure_occurrence during day -30 through 0 days relative to index: Office or other outpatient visit for the evaluation and management of a new patient, which requires these 3 key components: An expanded problem focused history; An expanded problem focused examination; Straightforward medical decision making. Counseling a
194133104	0.217984	condition_occurrence during day -30 through 0 days relative to index: Low back pain
441092102	-0.217151	condition_occurrence during day -180 through 0 days relative to index: Advanced maternal age gravida
46234346302	0.21669	drug_exposure during day -180 through 0 days relative to index: NITROFURANTOIN, MACROCRYSTALS 25 MG / Nitrofurantoin, Monohydrate 75 MG Oral Capsule
75004102	0.212594	condition_occurrence during day -180 through 0 days relative to index: Frank hematuria
2514418504	0.211804	procedure_occurrence during day -30 through 0 days relative to index: Office consultation for a new or established patient, which requires these 3 key components: A comprehensive history; A comprehensive examination; and Medical decision making of moderate complexity. Counseling and/or coordination of care with other physic
787787301	-0.210056	drug_exposure any time prior through 0 days relative to index: hyaluronate
40233234302	0.210012	drug_exposure during day -180 through 0 days relative to index: 12 HR CHLORPHENIRAMINE POLISTIREX 8 MG / HYDROCODONE POLISTIREX 10 MG Extended Release Oral Capsule [TussiCaps]
40239548301	0.209492	drug_exposure any time prior through 0 days relative to index: 12 HR desloratadine 2.5 MG / Pseudoephedrine sulfate 120 MG Extended Release Oral Tablet [Clarinex-D]
19128022302	0.204673	drug_exposure during day -180 through 0 days relative to index: {7 (Ethinyl Estradiol 0.035 MG / norgestimate 0.18 MG Oral Tablet) / 7 (Ethinyl Estradiol 0.035 MG / norgestimate 0.215 MG Oral Tablet) / 7 (Ethinyl Estradiol 0.035 MG / norgestimate 0.25 MG Oral Tablet) / 7 (Inert Ingredients 1 MG Oral Tablet) } Pack [Or
1551988301	0.204169	drug_exposure any time prior through 0 days relative to index: Fenofibrate 130 MG Oral Capsule [Antara]
380403102	-0.20338	condition_occurrence during day -180 through 0 days relative to index: External hordeolum
40175290301	-0.202843	drug_exposure any time prior through 0 days relative to index: POLYETHYLENE GLYCOL 3350 59 MG/ML / Potassium Chloride 0.01 MEQ/ML / Sodium Bicarbonate 0.02 MEQ/ML / Sodium Chloride 0.025 MEQ/ML / sodium sulfate 0.04 MEQ/ML Oral Solution [Gavilyte-G]
19080187302	0.202641	drug_exposure during day -180 through 0 days relative to index: Metronidazole 250 MG Oral Tablet
2008006	0.201331	index year: 2008
40162573301	0.201243	drug_exposure any time prior through 0 days relative to index: Acetaminophen 650 MG / Hydrocodone Bitartrate 7.5 MG Oral Tablet
19102773302	0.199559	drug_exposure during day -180 through 0 days relative to index: moxifloxacin 5 MG/ML Ophthalmic Solution [Vigamox]
40243340302	0.198892	drug_exposure during day -180 through 0 days relative to index: Atropine Sulfate 0.025 MG / Diphenoxylate Hydrochloride 2.5 MG Oral Tablet
24660102	-0.197392	condition_occurrence during day -180 through 0 days relative to index: Acute tonsillitis
46275706301	0.197305	drug_exposure any time prior through 0 days relative to index: Cefotaxime 1000 MG Injection
75860104	0.196914	condition_occurrence during day -30 through 0 days relative to index: Constipation
40182177304	-0.196586	drug_exposure during day -30 through 0 days relative to index: homatropine methylbromide 0.3 MG/ML / Hydrocodone Bitartrate 1 MG/ML Oral Solution [Hydromet]
2211306503	0.195173	procedure_occurrence during day -180 through 0 days relative to index: Radiologic examination, sinuses, paranasal, less than 3 views
2313735503	0.194726	procedure_occurrence during day -180 through 0 days relative to index: Tympanometry (impedance testing)
920334301	0.194574	drug_exposure any time prior through 0 days relative to index: NITROFURANTOIN, MACROCRYSTALS 50 MG Oral Capsule
5003	-0.193935	age group: 25-29
1713700301	0.19238	drug_exposure any time prior through 0 days relative to index: 12 HR Amoxicillin 1000 MG / Clavulanate 62.5 MG Extended Release Oral Tablet
19123300301	-0.191778	drug_exposure any time prior through 0 days relative to index: Omeprazole 20 MG Delayed Release Oral Tablet [Prilosec]
1154621304	-0.190971	drug_exposure during day -30 through 0 days relative to index: 200 ACTUAT Albuterol 0.09 MG/ACTUAT Metered Dose Inhaler [Proventil]
40231925304	0.187531	drug_exposure during day -30 through 0 days relative to index: Acetaminophen 325 MG / Oxycodone Hydrochloride 5 MG Oral Tablet
40234727304	0.186881	drug_exposure during day -30 through 0 days relative to index: Nystatin 100000 UNT/ML / Triamcinolone Acetonide 1 MG/ML Topical Cream
40165335301	0.186579	drug_exposure any time prior through 0 days relative to index: Ursodiol 300 MG Oral Capsule
40243389301	0.186148	drug_exposure any time prior through 0 days relative to index: Atropine Sulfate 0.3 MG
19018787302	-0.18614	drug_exposure during day -180 through 0 days relative to index: Allopurinol 300 MG Oral Tablet
941478302	0.185938	drug_exposure during day -180 through 0 days relative to index: terconazole 8 MG/ML Vaginal Cream
40231917301	-0.1837	drug_exposure any time prior through 0 days relative to index: Acetaminophen 325 MG / Oxycodone Hydrochloride 10 MG Oral Tablet [Endocet]
1351541301	-0.183437	drug_exposure any time prior through 0 days relative to index: Leuprolide
19018787304	0.180916	drug_exposure during day -30 through 0 days relative to index: Allopurinol 300 MG Oral Tablet
257581102	-0.180654	condition_occurrence during day -180 through 0 days relative to index: Exacerbation of asthma
2108115504	0.180282	procedure_occurrence during day -30 through 0 days relative to index: Collection of venous blood by venipuncture
2721266503	0.178193	procedure_occurrence during day -180 through 0 days relative to index: Prescription drug, generic
19077950304	0.178047	drug_exposure during day -30 through 0 days relative to index: Hydrocortisone 10 MG/ML / Neomycin 3.5 MG/ML / Polymyxin B 10000 UNT/ML Otic Suspension
2414392504	-0.177869	procedure_occurrence during day -30 through 0 days relative to index: Office or other outpatient visit for the evaluation and management of a new patient, which requires these 3 key components: A detailed history; A detailed examination; Medical decision making of low complexity. Counseling and/or coordination of care with
40162165301	0.177473	drug_exposure any time prior through 0 days relative to index: tapentadol 50 MG Oral Tablet [Nucynta]
40224126301	0.175219	drug_exposure any time prior through 0 days relative to index: 0.5 ML Influenza Virus Vaccine, Inactivated A-California-07-2009 X-181 (H1N1) strain 0.03 MG/ML / Influenza Virus Vaccine, Inactivated A-Victoria-210-2009 X-187 (H3N2) (A-Perth-16-2009) strain 0.03 MG/ML / Influenza Virus Vaccine, Inactivated B-Brisbane-6
42708509304	0.174464	drug_exposure during day -30 through 0 days relative to index: 120 ACTUAT Budesonide 0.16 MG/ACTUAT / formoterol fumarate 0.0045 MG/ACTUAT Metered Dose Inhaler [Symbicort]
4229909104	-0.173989	condition_occurrence during day -30 through 0 days relative to index: Disorder of the nose
1136980304	0.172187	drug_exposure during day -30 through 0 days relative to index: Ketorolac
1552057301	0.172126	drug_exposure any time prior through 0 days relative to index: fenofibric acid 135 MG Delayed Release Oral Capsule [Trilipix]
40174156301	0.172045	drug_exposure any time prior through 0 days relative to index: diflorasone diacetate 0.0005 MG/MG Topical Ointment
4230641102	0.171366	condition_occurrence during day -180 through 0 days relative to index: Chronic pansinusitis
193251102	-0.17077	condition_occurrence during day -180 through 0 days relative to index: Umbilical hernia without obstruction AND without gangrene
19077659301	-0.170579	drug_exposure any time prior through 0 days relative to index: Glyburide 2.5 MG Oral Tablet
12003	0.168943	age group: 60-64
1548197302	-0.168745	drug_exposure during day -180 through 0 days relative to index: Estradiol 0.5 MG Oral Tablet
2211333503	0.16762	procedure_occurrence during day -180 through 0 days relative to index: Computed tomography, maxillofacial area; without contrast material
73301102	-0.166158	condition_occurrence during day -180 through 0 days relative to index: Synovitis/tenosynovitis - wrist
2314262503	-0.165833	procedure_occurrence during day -180 through 0 days relative to index: Physical therapy evaluation
2314206503	0.165022	procedure_occurrence during day -180 through 0 days relative to index: Intravenous infusion, for therapy, prophylaxis, or diagnosis (specify substance or drug); initial, up to 1 hour
40180031302	-0.164787	drug_exposure during day -180 through 0 days relative to index: Promethazine Hydrochloride 1.25 MG/ML Oral Solution
40221700302	-0.164707	drug_exposure during day -180 through 0 days relative to index: Codeine Phosphate 2 MG/ML / Guaifenesin 20 MG/ML Oral Solution
997892304	0.164511	drug_exposure during day -30 through 0 days relative to index: Clindamycin 150 MG Oral Capsule
40171547302	0.164129	drug_exposure during day -180 through 0 days relative to index: Amlodipine 10 MG / Benazepril hydrochloride 20 MG Oral Capsule
40160973301	0.163954	drug_exposure any time prior through 0 days relative to index: 0.4 ML Enoxaparin sodium 100 MG/ML Prefilled Syringe
46234346301	0.163744	drug_exposure any time prior through 0 days relative to index: NITROFURANTOIN, MACROCRYSTALS 25 MG / Nitrofurantoin, Monohydrate 75 MG Oral Capsule
379019104	-0.163585	condition_occurrence during day -30 through 0 days relative to index: Conjunctivitis
438398102	0.162337	condition_occurrence during day -180 through 0 days relative to index: Leukocytosis
19121580301	0.162259	drug_exposure any time prior through 0 days relative to index: tiotropium 0.018 MG Inhalant Powder [Spiriva]
6003	-0.162094	age group: 30-34
36250149302	0.160409	drug_exposure during day -180 through 0 days relative to index: Triamcinolone Acetonide 0.055 MG/ACTUAT Metered Dose Nasal Spray [Nasacort]
258453102	-0.159336	condition_occurrence during day -180 through 0 days relative to index: Acute upper respiratory infection of multiple sites
25297104	-0.159255	condition_occurrence during day -30 through 0 days relative to index: Acute pharyngitis
19133905304	0.15923	drug_exposure during day -30 through 0 days relative to index: Penicillin V Potassium 500 MG Oral Tablet
2414397504	-0.15897	procedure_occurrence during day -30 through 0 days relative to index: Office or other outpatient visit for the evaluation and management of an established patient, which requires at least 2 of these 3 key components: An expanded problem focused history; An expanded problem focused examination; Medical decision making of low
375415102	-0.158437	condition_occurrence during day -180 through 0 days relative to index: Injury of head
28060102	-0.156012	condition_occurrence during day -180 through 0 days relative to index: Streptococcal sore throat
19098303301	0.155647	drug_exposure any time prior through 0 days relative to index: valsartan 320 MG Oral Tablet [Diovan]
1314006301	-0.155425	drug_exposure any time prior through 0 days relative to index: Atenolol 100 MG Oral Tablet
2314325503	-0.155339	procedure_occurrence during day -180 through 0 days relative to index: Osteopathic manipulative treatment (OMT); 1-2 body regions involved
40166165301	0.15503	drug_exposure any time prior through 0 days relative to index: Atovaquone 250 MG / proguanil hydrochloride 100 MG Oral Tablet
256451102	-0.152621	condition_occurrence during day -180 through 0 days relative to index: Bronchitis
255573104	0.152557	condition_occurrence during day -30 through 0 days relative to index: Chronic obstructive lung disease
19076953302	-0.152552	drug_exposure during day -180 through 0 days relative to index: Erythromycin 0.005 MG/MG Ophthalmic Ointment
42799463301	0.150395	drug_exposure any time prior through 0 days relative to index: Chlorpheniramine Tannate 9 MG / Phenylephrine Tannate 25 MG Oral Tablet
19070310301	0.149712	drug_exposure any time prior through 0 days relative to index: prednisolone 3 MG/ML Oral Solution
2012006	-0.149605	index year: 2012
40162494304	0.149441	drug_exposure during day -30 through 0 days relative to index: Acetaminophen 500 MG / Hydrocodone Bitartrate 5 MG Oral Tablet
2108114503	0.148876	procedure_occurrence during day -180 through 0 days relative to index: Venipuncture, age 3 years or older, necessitating the skill of a physician or other qualified health care professional (separate procedure), for diagnostic or therapeutic purposes (not to be used for routine venipuncture)
1192218304	0.148171	drug_exposure during day -30 through 0 days relative to index: Levalbuterol
136495102	-0.147833	condition_occurrence during day -180 through 0 days relative to index: Lichenification and lichen simplex chronicus
45892527301	0.145827	drug_exposure any time prior through 0 days relative to index: 5000 MG Testosterone 0.01 MG/MG Topical Gel [Testim]
1717706302	0.145348	drug_exposure during day -180 through 0 days relative to index: valacyclovir 1000 MG Oral Tablet [Valtrex]
2514531503	0.144989	procedure_occurrence during day -180 through 0 days relative to index: Preventive medicine counseling and/or risk factor reduction intervention(s) provided to an individual (separate procedure); approximately 30 minutes
19074847302	0.144655	drug_exposure during day -180 through 0 days relative to index: Cefadroxil 500 MG Oral Capsule
2211512503	0.144568	procedure_occurrence during day -180 through 0 days relative to index: Computed tomography, abdomen; without contrast material, followed by contrast material(s) and further sections
2111199504	-0.14364	procedure_occurrence during day -30 through 0 days relative to index: Removal impacted cerumen requiring instrumentation, unilateral
1113078304	0.142945	drug_exposure during day -30 through 0 days relative to index: 200 ACTUAT Albuterol 0.09 MG/ACTUAT / Ipratropium Bromide 0.018 MG/ACTUAT Metered Dose Inhaler [Combivent]
74728102	-0.142516	condition_occurrence during day -180 through 0 days relative to index: Synovitis and tenosynovitis
255848102	0.141865	condition_occurrence during day -180 through 0 days relative to index: Pneumonia
1707346302	0.141823	drug_exposure during day -180 through 0 days relative to index: Metronidazole 500 MG Oral Tablet
312437104	0.140261	condition_occurrence during day -30 through 0 days relative to index: Dyspnea
2109196503	-0.139594	procedure_occurrence during day -180 through 0 days relative to index: Colonoscopy, flexible, proximal to splenic flexure; with biopsy, single or multiple
19102846302	0.13956	drug_exposure during day -180 through 0 days relative to index: Ciprofloxacin 3 MG/ML / Dexamethasone 1 MG/ML Otic Suspension [Ciprodex]
380111102	-0.139371	condition_occurrence during day -180 through 0 days relative to index: Acute atopic conjunctivitis
1154615302	-0.139156	drug_exposure during day -180 through 0 days relative to index: 200 ACTUAT Albuterol 0.09 MG/ACTUAT Metered Dose Inhaler
257683104	-0.138874	condition_occurrence during day -30 through 0 days relative to index: Posterior rhinorrhea
19079172302	0.138221	drug_exposure during day -180 through 0 days relative to index: Ondansetron 8 MG Disintegrating Oral Tablet
2213440302	-0.138024	drug_exposure during day -180 through 0 days relative to index: Influenza virus vaccine, trivalent, split virus, when administered to individuals 3 years of age and older, for intramuscular use
11003	0.137887	age group: 55-59
2514436504	-0.137743	procedure_occurrence during day -30 through 0 days relative to index: Emergency department visit for the evaluation and management of a patient, which requires these 3 key components: A detailed history; A detailed examination; and Medical decision making of moderate complexity. Counseling and/or coordination of care with o
19133478301	0.137702	drug_exposure any time prior through 0 days relative to index: adapalene 0.001 MG/MG / Benzoyl Peroxide 0.025 MG/MG Topical Gel [Epiduo]
1103360301	0.137473	drug_exposure any time prior through 0 days relative to index: Acetaminophen 325 MG / tramadol hydrochloride 37.5 MG Oral Tablet [Ultracet]
4000609102	0.137225	condition_occurrence during day -180 through 0 days relative to index: Disorder of upper gastrointestinal tract
42742499301	-0.136422	drug_exposure any time prior through 0 days relative to index: Influenza virus vaccine, split virus, preservative-free, for intradermal use
40160996301	-0.135299	drug_exposure any time prior through 0 days relative to index: 1 ML Enoxaparin sodium 100 MG/ML Prefilled Syringe [Lovenox]
1129105304	0.135147	drug_exposure during day -30 through 0 days relative to index: Acetaminophen 650 MG / propoxyphene napsylate 100 MG Oral Tablet
46234523302	0.133942	drug_exposure during day -180 through 0 days relative to index: doxycycline hyclate 100 MG Oral Capsule
1314612301	0.133596	drug_exposure any time prior through 0 days relative to index: nebivolol 10 MG Oral Tablet [Bystolic]
1103359302	0.132875	drug_exposure during day -180 through 0 days relative to index: Acetaminophen 325 MG / tramadol hydrochloride 37.5 MG Oral Tablet
19102853302	0.132489	drug_exposure during day -180 through 0 days relative to index: vardenafil 20 MG Oral Tablet [Levitra]
2110199503	-0.132226	procedure_occurrence during day -180 through 0 days relative to index: Catheterization and introduction of saline or contrast material for saline infusion sonohysterography (SIS) or hysterosalpingography
19002364302	0.132113	drug_exposure during day -180 through 0 days relative to index: Fluocinonide 0.5 MG/ML Topical Cream
1799140304	-0.131704	drug_exposure during day -30 through 0 days relative to index: Oseltamivir 75 MG Oral Capsule [Tamiflu]
36250147302	-0.131485	drug_exposure during day -180 through 0 days relative to index: Triamcinolone Acetonide 0.055 MG/ACTUAT Metered Dose Nasal Spray
1518606304	-0.130607	drug_exposure during day -30 through 0 days relative to index: Dexamethasone 1 MG
1548199301	-0.130542	drug_exposure any time prior through 0 days relative to index: Estradiol 2 MG Oral Tablet
4145333504	0.129673	procedure_occurrence during day -30 through 0 days relative to index: Adult health examination
19034990301	-0.128937	drug_exposure any time prior through 0 days relative to index: oxiconazole 10 MG/ML Topical Lotion [Oxistat]
1115067301	0.128912	drug_exposure any time prior through 0 days relative to index: Naproxen 500 MG Delayed Release Oral Tablet
4324765104	0.128772	condition_occurrence during day -30 through 0 days relative to index: Arthropathy of knee joint
195873104	0.128727	condition_occurrence during day -30 through 0 days relative to index: Leukorrhea
1636875301	0.127396	drug_exposure any time prior through 0 days relative to index: testosterone cypionate 200 MG/ML Injectable Solution [Depo-testosterone]
40163918301	-0.127387	drug_exposure any time prior through 0 days relative to index: 24 HR Amphetamine aspartate 7.5 MG / Amphetamine Sulfate 7.5 MG / Dextroamphetamine saccharate 7.5 MG / Dextroamphetamine Sulfate 7.5 MG Extended Release Oral Capsule [Adderall]
442555104	-0.126856	condition_occurrence during day -30 through 0 days relative to index: Breathing painful
2313879503	0.126836	procedure_occurrence during day -180 through 0 days relative to index: Doppler echocardiography, pulsed wave and/or continuous wave with spectral display (List separately in addition to codes for echocardiographic imaging); complete
19079171302	0.126661	drug_exposure during day -180 through 0 days relative to index: Ondansetron 8 MG Oral Tablet
1185928301	0.126386	drug_exposure any time prior through 0 days relative to index: Ketoprofen 75 MG Oral Capsule
1549218302	-0.126371	drug_exposure during day -180 through 0 days relative to index: Estrogens, Conjugated (USP) 0.625 MG/ML Vaginal Cream [Premarin]
2211458503	-0.126046	procedure_occurrence during day -180 through 0 days relative to index: Radiologic examination, hand; 2 views
2211359504	0.125936	procedure_occurrence during day -30 through 0 days relative to index: Radiologic examination, chest; single view, frontal
19073189302	0.125861	drug_exposure during day -180 through 0 days relative to index: Amoxicillin 875 MG Oral Tablet
36250124301	0.124489	drug_exposure any time prior through 0 days relative to index: fluticasone furoate 0.0275 MG/ACTUAT Metered Dose Nasal Spray [Veramyst]
19073187302	0.123857	drug_exposure during day -180 through 0 days relative to index: Amoxicillin 500 MG Oral Capsule
19018819301	-0.123618	drug_exposure any time prior through 0 days relative to index: Betamethasone 1 MG/ML Topical Cream
31967104	0.122591	condition_occurrence during day -30 through 0 days relative to index: Nausea
2213473301	-0.122129	drug_exposure any time prior through 0 days relative to index: Tetanus, diphtheria toxoids and acellular pertussis vaccine (Tdap), when administered to individuals 7 years or older, for intramuscular use
1137361301	0.121771	drug_exposure any time prior through 0 days relative to index: Chlorpheniramine 8 MG / Methscopolamine 2.5 MG / Phenylephrine 40 MG Extended Release Oral Tablet
40169231301	-0.121605	drug_exposure any time prior through 0 days relative to index: 120 ACTUAT Fluticasone propionate 0.11 MG/ACTUAT Metered Dose Inhaler [Flovent]
254761102	-0.12096	condition_occurrence during day -180 through 0 days relative to index: Cough
40173402301	-0.120861	drug_exposure any time prior through 0 days relative to index: 100 ACTUAT Beclomethasone Dipropionate 0.04 MG/ACTUAT Metered Dose Inhaler [Qvar]
19071160301	-0.120711	drug_exposure any time prior through 0 days relative to index: Perflutren
4012368102	0.120668	condition_occurrence during day -180 through 0 days relative to index: Increased frequency of urination
19057665301	-0.120509	drug_exposure any time prior through 0 days relative to index: Acetaminophen 500 MG / butalbital 50 MG / Caffeine 40 MG Oral Tablet
259153104	-0.120021	condition_occurrence during day -30 through 0 days relative to index: Pain in throat
40163286301	0.119913	drug_exposure any time prior through 0 days relative to index: Rabeprazole sodium 20 MG Delayed Release Oral Tablet [Aciphex]
443211102	0.119603	condition_occurrence during day -180 through 0 days relative to index: Benign prostatic hypertrophy with outflow obstruction
321318102	0.119577	condition_occurrence during day -180 through 0 days relative to index: Angina pectoris
968464301	0.119522	drug_exposure any time prior through 0 days relative to index: mesalamine 66.7 MG/ML Enema
2109194504	-0.119108	procedure_occurrence during day -30 through 0 days relative to index: Colonoscopy, flexible, proximal to splenic flexure; diagnostic, with or without collection of specimen(s) by brushing or washing, with or without colon decompression (separate procedure)
19134047304	0.118699	drug_exposure during day -30 through 0 days relative to index: tramadol hydrochloride 50 MG Oral Tablet
1118088302	0.118391	drug_exposure during day -180 through 0 days relative to index: celecoxib 200 MG Oral Capsule [Celebrex]
40224644301	-0.118338	drug_exposure any time prior through 0 days relative to index: Sulfacetamide Sodium 100 MG/ML Ophthalmic Solution
40163900302	-0.118075	drug_exposure during day -180 through 0 days relative to index: 200 ACTUAT Albuterol 0.09 MG/ACTUAT Metered Dose Inhaler [Ventolin]
40222660301	-0.117571	drug_exposure any time prior through 0 days relative to index: Hydroxyzine Pamoate 25 MG Oral Capsule
40243340304	0.117545	drug_exposure during day -30 through 0 days relative to index: Atropine Sulfate 0.025 MG / Diphenoxylate Hydrochloride 2.5 MG Oral Tablet
44814259302	-0.117442	drug_exposure during day -180 through 0 days relative to index: 50 ACTUAT Beclomethasone Dipropionate 0.08 MG/ACTUAT Metered Dose Inhaler [Qvar]
2110011503	0.117071	procedure_occurrence during day -180 through 0 days relative to index: Vasectomy, unilateral or bilateral (separate procedure), including postoperative semen examination(s)
2314037504	0.117017	procedure_occurrence during day -30 through 0 days relative to index: Demonstration and/or evaluation of patient utilization of an aerosol generator, nebulizer, metered dose inhaler or IPPB device
40222796302	-0.116628	drug_exposure during day -180 through 0 days relative to index: Meclizine Hydrochloride 25 MG Oral Tablet
2514399504	0.116071	procedure_occurrence during day -30 through 0 days relative to index: Office or other outpatient visit for the evaluation and management of an established patient, which requires at least 2 of these 3 key components: A comprehensive history; A comprehensive examination; Medical decision making of high complexity. Counseling
997957301	0.115794	drug_exposure any time prior through 0 days relative to index: Benzoyl Peroxide 0.05 MG/MG / clindamycin phosphate 0.012 MG/MG Topical Gel [Duac]
535714301	-0.115514	drug_exposure any time prior through 0 days relative to index: Rho(D) Immune Globulin
941477302	0.115393	drug_exposure during day -180 through 0 days relative to index: terconazole 4 MG/ML Vaginal Cream
1308221304	-0.115334	drug_exposure during day -30 through 0 days relative to index: Lisinopril 40 MG Oral Tablet
2211510503	0.115264	procedure_occurrence during day -180 through 0 days relative to index: Computed tomography, abdomen; without contrast material
19127922301	-0.115	drug_exposure any time prior through 0 days relative to index: {28 (Norethindrone 0.35 MG Oral Tablet) } Pack [Camila 28 Day]
2314331503	-0.114997	procedure_occurrence during day -180 through 0 days relative to index: Chiropractic manipulative treatment (CMT); spinal, 3-4 regions
19134008301	0.114968	drug_exposure any time prior through 0 days relative to index: {14 (24 HR Clarithromycin 500 MG Extended Release Oral Tablet [Biaxin]) } Pack [BIAXIN XL PAC 14 Tablet Pack]
19019272301	-0.114732	drug_exposure any time prior through 0 days relative to index: Naproxen 250 MG Oral Tablet
195867102	0.114613	condition_occurrence during day -180 through 0 days relative to index: Noninflammatory disorder of the vagina
7003	-0.11448	age group: 35-39
40166274302	0.11426	drug_exposure during day -180 through 0 days relative to index: Insulin Lispro 100 UNT/ML Injectable Solution [Humalog]
45892491301	0.113912	drug_exposure any time prior through 0 days relative to index: 60 ACTUAT Testosterone 20.25 MG/ACTUAT Topical Gel [Androgel]
4238715503	-0.113409	procedure_occurrence during day -180 through 0 days relative to index: Removal of intrauterine device
195083102	0.113177	condition_occurrence during day -180 through 0 days relative to index: Left lower quadrant pain
40000285302	0.113147	drug_exposure during day -180 through 0 days relative to index: Lincomycin Injectable Solution
257007104	-0.113124	condition_occurrence during day -30 through 0 days relative to index: Allergic rhinitis
40164923301	0.113019	drug_exposure any time prior through 0 days relative to index: Metformin hydrochloride 500 MG / sitagliptin 50 MG Oral Tablet [Janumet]
2414394504	0.112989	procedure_occurrence during day -30 through 0 days relative to index: Office or other outpatient visit for the evaluation and management of a new patient, which requires these 3 key components: A comprehensive history; A comprehensive examination; Medical decision making of high complexity. Counseling and/or coordination of
19133873301	-0.111995	drug_exposure any time prior through 0 days relative to index: Penicillin V Potassium 250 MG Oral Tablet
1545998302	0.111558	drug_exposure during day -180 through 0 days relative to index: atorvastatin 10 MG Oral Tablet [Lipitor]
19073219301	0.111252	drug_exposure any time prior through 0 days relative to index: Ampicillin 500 MG Oral Capsule
44816520302	-0.110651	drug_exposure during day -180 through 0 days relative to index: Influenza virus vaccine, quadrivalent, split virus, preservative free, when administered to individuals 3 years of age and older, for intramuscular use
40163895301	0.110602	drug_exposure any time prior through 0 days relative to index: 12 HR Amoxicillin 1000 MG / Clavulanate 62.5 MG Extended Release Oral Tablet [Augmentin]
920458304	-0.110364	drug_exposure during day -30 through 0 days relative to index: Betamethasone
2211468503	0.110241	procedure_occurrence during day -180 through 0 days relative to index: Magnetic resonance (eg, proton) imaging, any joint of upper extremity; without contrast material(s)
77139102	-0.110027	condition_occurrence during day -180 through 0 days relative to index: Open wound of finger without complication
197236102	0.109962	condition_occurrence during day -180 through 0 days relative to index: Uterine leiomyoma
40182175304	-0.109543	drug_exposure during day -30 through 0 days relative to index: homatropine methylbromide 0.3 MG/ML / Hydrocodone Bitartrate 1 MG/ML Oral Solution
2101938503	-0.109344	procedure_occurrence during day -180 through 0 days relative to index: Removal of skin tags, multiple fibrocutaneous tags, any area; up to and including 15 lesions
196523102	0.109091	condition_occurrence during day -180 through 0 days relative to index: Diarrhea
2514416504	0.108583	procedure_occurrence during day -30 through 0 days relative to index: Office consultation for a new or established patient, which requires these 3 key components: An expanded problem focused history; An expanded problem focused examination; and Straightforward medical decision making. Counseling and/or coordination of care
19102541302	-0.108011	drug_exposure during day -180 through 0 days relative to index: Guaifenesin 400 MG / Pseudoephedrine 120 MG Extended Release Oral Capsule
40163497302	0.107977	drug_exposure during day -180 through 0 days relative to index: Zolpidem tartrate 12.5 MG Extended Release Oral Tablet [Ambien]
44818420301	-0.107821	drug_exposure any time prior through 0 days relative to index: 0.5 ML Influenza A virus vaccine, A-California-7-2009 (H1N1)-like virus 0.03 MG/ML / Influenza A virus vaccine, A-Victoria-361-2011 (H3N2)-like virus 0.03 MG/ML / Influenza B virus vaccine, B-Massachusetts-2-2012-like virus 0.03 MG/ML Prefilled Syringe [F
2102578504	0.107705	procedure_occurrence during day -30 through 0 days relative to index: Destruction (eg, laser surgery, electrosurgery, cryosurgery, chemosurgery, surgical curettement), premalignant lesions (eg, actinic keratoses); second through 14 lesions, each (List separately in addition to code for first lesion)
443949102	0.107345	condition_occurrence during day -180 through 0 days relative to index: Disease type AND/OR category unknown
40223182302	0.107242	drug_exposure during day -180 through 0 days relative to index: 24 HR Fexofenadine hydrochloride 180 MG / Pseudoephedrine Hydrochloride 240 MG Extended Release Oral Tablet [Allegra-D]
201072102	0.107075	condition_occurrence during day -180 through 0 days relative to index: Benign prostatic hypertrophy without outflow obstruction
19074934301	0.106904	drug_exposure any time prior through 0 days relative to index: cefpodoxime 200 MG Oral Tablet
19098438301	0.10681	drug_exposure any time prior through 0 days relative to index: Olmesartan medoxomil 20 MG Oral Tablet [Benicar]
42799463302	-0.106753	drug_exposure during day -180 through 0 days relative to index: Chlorpheniramine Tannate 9 MG / Phenylephrine Tannate 25 MG Oral Tablet
434303102	0.106665	condition_occurrence during day -180 through 0 days relative to index: Benign neoplasm of rectum and anal canal
200845102	0.105954	condition_occurrence during day -180 through 0 days relative to index: Urgent desire to urinate
45892923301	0.105932	drug_exposure any time prior through 0 days relative to index: Testosterone 30 MG/ACTUAT Topical Solution [Axiron]
19005965304	0.105686	drug_exposure during day -30 through 0 days relative to index: Ondansetron 4 MG Disintegrating Oral Tablet
40169039302	0.105043	drug_exposure during day -180 through 0 days relative to index: Estradiol 0.1 MG/ML Vaginal Cream [Estrace]
2414395504	0.104765	procedure_occurrence during day -30 through 0 days relative to index: Office or other outpatient visit for the evaluation and management of an established patient, that may not require the presence of a physician or other qualified health care professional. Usually, the presenting problem(s) are minimal. Typically, 5 minute
19018787301	0.104663	drug_exposure any time prior through 0 days relative to index: Allopurinol 300 MG Oral Tablet
1551101304	0.104464	drug_exposure during day -30 through 0 days relative to index: Prednisone 10 MG Oral Tablet
19077893301	-0.103749	drug_exposure any time prior through 0 days relative to index: 12 HR Guaifenesin 600 MG / Pseudoephedrine 120 MG Extended Release Oral Tablet
19133023301	0.103621	drug_exposure any time prior through 0 days relative to index: Amoxicillin 875 MG / Clavulanate 125 MG Oral Tablet [Augmentin]
2211361503	0.102994	procedure_occurrence during day -180 through 0 days relative to index: Radiologic examination, chest, 2 views, frontal and lateral
920949302	0.102766	drug_exposure during day -180 through 0 days relative to index: Augmented Betamethasone 0.5 MG/ML Topical Cream
195306102	0.102645	condition_occurrence during day -180 through 0 days relative to index: Gastroduodenitis
1545996304	0.10197	drug_exposure during day -30 through 0 days relative to index: atorvastatin 40 MG Oral Tablet
985711302	-0.101765	drug_exposure during day -180 through 0 days relative to index: Ketoconazole 200 MG Oral Tablet
40162552302	0.101334	drug_exposure during day -180 through 0 days relative to index: Acetaminophen 500 MG / Hydrocodone Bitartrate 7.5 MG Oral Tablet
42901480304	-0.101326	drug_exposure during day -30 through 0 days relative to index: methylprednisolone acetate 40 MG
19128260301	0.10125	drug_exposure any time prior through 0 days relative to index: {84 (Ethinyl Estradiol 0.03 MG / Levonorgestrel 0.15 MG Oral Tablet) / 7 (Inert Ingredients 1 MG Oral Tablet) } Pack [Seasonale 91 Day]
40168654302	0.101179	drug_exposure during day -180 through 0 days relative to index: Clonidine Hydrochloride 0.1 MG Oral Tablet
19023564301	0.100932	drug_exposure any time prior through 0 days relative to index: cefdinir 300 MG Oral Capsule
40162511304	0.100753	drug_exposure during day -30 through 0 days relative to index: Acetaminophen 325 MG / Hydrocodone Bitartrate 10 MG Oral Tablet
40235329301	0.100303	drug_exposure any time prior through 0 days relative to index: Acetaminophen 500 MG / Dextromethorphan Hydrobromide 20 MG / Guaifenesin 200 MG / Pseudoephedrine Hydrochloride 60 MG Oral Tablet
73553104	0.099793	condition_occurrence during day -30 through 0 days relative to index: Arthropathy
40163631302	0.0996217	drug_exposure during day -180 through 0 days relative to index: levocetirizine dihydrochloride 5 MG Oral Tablet [Xyzal]
997899301	0.0994666	drug_exposure any time prior through 0 days relative to index: Clindamycin 300 MG Oral Capsule
974739301	0.0994014	drug_exposure any time prior through 0 days relative to index: Hydrochlorothiazide 12.5 MG / telmisartan 40 MG Oral Tablet [Micardis-HCT]
19075601304	0.0992504	drug_exposure during day -30 through 0 days relative to index: clopidogrel 75 MG Oral Tablet
1150349301	0.0989839	drug_exposure any time prior through 0 days relative to index: meloxicam 15 MG Oral Tablet [Mobic]
529303301	-0.0989576	drug_exposure any time prior through 0 days relative to index: diphtheria toxoid vaccine, inactivated
319034102	0.098681	condition_occurrence during day -180 through 0 days relative to index: Hypertensive heart disease without congestive heart failure
19067291301	0.0986325	drug_exposure any time prior through 0 days relative to index: Progesterone 100 MG Oral Capsule
920340301	0.0986239	drug_exposure any time prior through 0 days relative to index: NITROFURANTOIN, MACROCRYSTALS 25 MG / Nitrofurantoin, Monohydrate 75 MG Oral Capsule [Macrobid]
201418102	-0.0985214	condition_occurrence during day -180 through 0 days relative to index: Flatulence, eructation and gas pain
137497102	-0.0980933	condition_occurrence during day -180 through 0 days relative to index: Dermatophytosis of the body
134668102	0.0978501	condition_occurrence during day -180 through 0 days relative to index: Chronic maxillary sinusitis
4318560102	0.0977826	condition_occurrence during day -180 through 0 days relative to index: Chronic mixed headache syndrome
19102846301	0.0976437	drug_exposure any time prior through 0 days relative to index: Ciprofloxacin 3 MG/ML / Dexamethasone 1 MG/ML Otic Suspension [Ciprodex]
2514417504	0.0973445	procedure_occurrence during day -30 through 0 days relative to index: Office consultation for a new or established patient, which requires these 3 key components: A detailed history; A detailed examination; and Medical decision making of low complexity. Counseling and/or coordination of care with other physicians, other qua
742269301	0.0970857	drug_exposure any time prior through 0 days relative to index: topiramate 50 MG Oral Tablet [Topamax]
27674102	0.0970496	condition_occurrence during day -180 through 0 days relative to index: Nausea and vomiting
19122504301	-0.0969535	drug_exposure any time prior through 0 days relative to index: carbetapentane 60 MG / Chlorpheniramine 5 MG Oral Tablet
4152047503	-0.0969198	procedure_occurrence during day -180 through 0 days relative to index: Hyperlipidemia screening
40182175302	-0.0969076	drug_exposure during day -180 through 0 days relative to index: homatropine methylbromide 0.3 MG/ML / Hydrocodone Bitartrate 1 MG/ML Oral Solution
40166131301	0.0966703	drug_exposure any time prior through 0 days relative to index: 24 HR Oxybutynin chloride 10 MG Extended Release Oral Tablet
19073189301	-0.0965956	drug_exposure any time prior through 0 days relative to index: Amoxicillin 875 MG Oral Tablet
19080129304	-0.0964239	drug_exposure during day -30 through 0 days relative to index: Lisinopril 20 MG Oral Tablet
1552350301	-0.0963881	drug_exposure any time prior through 0 days relative to index: Progesterone 200 MG Oral Capsule
201826102	0.096194	condition_occurrence during day -180 through 0 days relative to index: Type 2 diabetes mellitus
40236839301	0.0961543	drug_exposure any time prior through 0 days relative to index: Phenazopyridine hydrochloride 200 MG Oral Tablet
778765304	0.0961376	drug_exposure during day -30 through 0 days relative to index: Cyclobenzaprine hydrochloride 10 MG Oral Tablet
2211743503	0.0959579	procedure_occurrence during day -180 through 0 days relative to index: Ultrasound, retroperitoneal (eg, renal, aorta, nodes), real time with image documentation; limited
40162307301	0.0957116	drug_exposure any time prior through 0 days relative to index: Diclofenac Potassium 50 MG Oral Tablet
444070102	-0.0955091	condition_occurrence during day -180 through 0 days relative to index: Tachycardia
2314321503	-0.0953887	procedure_occurrence during day -180 through 0 days relative to index: Acupuncture, 1 or more needles; without electrical stimulation, initial 15 minutes of personal one-on-one contact with the patient
19108686302	-0.0953489	drug_exposure during day -180 through 0 days relative to index: Albuterol 1 MG
19019666301	-0.0953273	drug_exposure any time prior through 0 days relative to index: Piroxicam 20 MG Oral Capsule
1702615301	0.0950974	drug_exposure any time prior through 0 days relative to index: Tinidazole 500 MG Oral Tablet [Tindamax]
40169851301	0.0947377	drug_exposure any time prior through 0 days relative to index: Naftifine hydrochloride 10 MG/ML Topical Cream [Naftin]
42708401302	0.0946324	drug_exposure during day -180 through 0 days relative to index: ezetimibe 10 MG / Simvastatin 20 MG Oral Tablet [Vytorin]
43014087301	-0.0940989	drug_exposure any time prior through 0 days relative to index: hydrocortisone valerate 0.002 MG/MG Topical Ointment
40162729302	0.0940583	drug_exposure during day -180 through 0 days relative to index: Amitriptyline Hydrochloride 50 MG Oral Tablet
40182177302	-0.0939045	drug_exposure during day -180 through 0 days relative to index: homatropine methylbromide 0.3 MG/ML / Hydrocodone Bitartrate 1 MG/ML Oral Solution [Hydromet]
2514408503	0.0937617	procedure_occurrence during day -180 through 0 days relative to index: Subsequent hospital care, per day, for the evaluation and management of a patient, which requires at least 2 of these 3 key components: An expanded problem focused interval history; An expanded problem focused examination; Medical decision making of moder
4295261102	-0.0934597	condition_occurrence during day -180 through 0 days relative to index: Postmenopausal state
432730102	-0.092873	condition_occurrence during day -180 through 0 days relative to index: Difficulty speaking
4306780504	0.0926174	procedure_occurrence during day -30 through 0 days relative to index: Gynecologic examination
40168664301	0.0920151	drug_exposure any time prior through 0 days relative to index: Clonidine Hydrochloride 0.2 MG Oral Tablet
40221873302	0.0919982	drug_exposure during day -180 through 0 days relative to index: 24 HR Bupropion Hydrochloride 150 MG Extended Release Oral Tablet [Wellbutrin]
948079301	-0.091857	drug_exposure any time prior through 0 days relative to index: pantoprazole 20 MG Delayed Release Oral Tablet
197672102	0.0917901	condition_occurrence during day -180 through 0 days relative to index: Urinary incontinence
1636780302	-0.0917226	drug_exposure during day -180 through 0 days relative to index: Testosterone
19128342302	0.0912455	drug_exposure during day -180 through 0 days relative to index: {7 (Ethinyl Estradiol 0.035 MG / norgestimate 0.18 MG Oral Tablet) / 7 (Ethinyl Estradiol 0.035 MG / norgestimate 0.215 MG Oral Tablet) / 7 (Ethinyl Estradiol 0.035 MG / norgestimate 0.25 MG Oral Tablet) / 7 (Inert Ingredients 1 MG Oral Tablet) } Pack [Tr
19075002301	0.0911481	drug_exposure any time prior through 0 days relative to index: Cefuroxime 500 MG Oral Tablet
40165246301	0.0910878	drug_exposure any time prior through 0 days relative to index: Rosuvastatin calcium 10 MG Oral Tablet [Crestor]
19034074301	0.0910636	drug_exposure any time prior through 0 days relative to index: Ketoconazole 20 MG/ML Medicated Shampoo [Nizoral]
19123173302	0.0909651	drug_exposure during day -180 through 0 days relative to index: pregabalin 75 MG Oral Capsule [Lyrica]
441701102	-0.0908151	condition_occurrence during day -180 through 0 days relative to index: Sprain of hip
1395060301	-0.0906914	drug_exposure any time prior through 0 days relative to index: Atenolol 50 MG / Chlorthalidone 25 MG Oral Tablet
2213471301	-0.0906568	drug_exposure any time prior through 0 days relative to index: Poliovirus vaccine, inactivated (IPV), for subcutaneous or intramuscular use
43532874301	0.0905188	drug_exposure any time prior through 0 days relative to index: Influenza A virus vaccine, A-California-7-2009 (H1N1)-like virus 0.03 MG/ML / Influenza A virus vaccine, A-Victoria-361-2011 (H3N2)-like virus 0.03 MG/ML / Influenza B virus vaccine, B-Massachusetts-2-2012-like virus 0.03 MG/ML Injectable Suspension [Fluz
19110166301	-0.0904327	drug_exposure any time prior through 0 days relative to index: 12 HR Guaifenesin 600 MG / Phenylephrine 40 MG Extended Release Oral Tablet
2101932503	0.0900634	procedure_occurrence during day -180 through 0 days relative to index: Biopsy of skin, subcutaneous tissue and/or mucous membrane (including simple closure), unless otherwise listed; each separate/additional lesion (List separately in addition to code for primary procedure)
30133102	-0.0900574	condition_occurrence during day -180 through 0 days relative to index: Acute laryngitis
2100978503	0.0900368	procedure_occurrence during day -180 through 0 days relative to index: Anesthesia for lower intestinal endoscopic procedures, endoscope introduced distal to duodenum
19022830301	-0.0899643	drug_exposure any time prior through 0 days relative to index: letrozole 2.5 MG Oral Tablet
2414389504	-0.0898144	procedure_occurrence during day -30 through 0 days relative to index: Unlisted special service, procedure or report
2213284503	0.0896206	procedure_occurrence during day -180 through 0 days relative to index: Level V - Surgical pathology, gross and microscopic examination Adrenal, resection Bone - biopsy/curettings Bone fragment(s), pathologic fracture Brain, biopsy Brain/meninges, tumor resection Breast, excision of lesion, requiring microscopic evaluation of
19049684301	-0.0896194	drug_exposure any time prior through 0 days relative to index: Potassium Chloride 10 MEQ Extended Release Oral Tablet
2211397503	-0.0885955	procedure_occurrence during day -180 through 0 days relative to index: Radiologic examination, spine, lumbosacral; 2 or 3 views
19022486302	-0.0884344	drug_exposure during day -180 through 0 days relative to index: Hydrochlorothiazide 12.5 MG Oral Capsule
19127905302	0.0882861	drug_exposure during day -180 through 0 days relative to index: {21 (drospirenone 3 MG / Ethinyl Estradiol 0.03 MG Oral Tablet) / 7 (Inert Ingredients 1 MG Oral Tablet) } Pack [Yasmin 28 Day]
19080242301	0.087966	drug_exposure any time prior through 0 days relative to index: rizatriptan 10 MG Oral Tablet
2108887503	-0.0878058	procedure_occurrence during day -180 through 0 days relative to index: Esophagogastroduodenoscopy, flexible, transoral; with biopsy, single or multiple
4262519102	0.0877827	condition_occurrence during day -180 through 0 days relative to index: Female sexual arousal disorder
2211485503	0.087776	procedure_occurrence during day -180 through 0 days relative to index: Radiologic examination; tibia and fibula, 2 views
42902197302	-0.087534	drug_exposure during day -180 through 0 days relative to index: Brompheniramine Maleate 0.4 MG/ML / Dextromethorphan Hydrobromide 2 MG/ML / Pseudoephedrine Hydrochloride 6 MG/ML Oral Solution [Bromfed DM]
43014091301	-0.0872597	drug_exposure any time prior through 0 days relative to index: hydrocortisone valerate 2 MG/ML Topical Cream
1539463302	-0.0872583	drug_exposure during day -180 through 0 days relative to index: Simvastatin 10 MG Oral Tablet
1334460301	0.0871746	drug_exposure any time prior through 0 days relative to index: Ramipril 5 MG Oral Capsule
19133768304	0.0871687	drug_exposure during day -30 through 0 days relative to index: Acetaminophen 750 MG / Hydrocodone Bitartrate 7.5 MG Oral Tablet
40175400302	0.0870649	drug_exposure during day -180 through 0 days relative to index: Pravastatin Sodium 40 MG Oral Tablet
40162452302	0.0870203	drug_exposure during day -180 through 0 days relative to index: 24 HR tolterodine tartrate 4 MG Extended Release Oral Capsule [Detrol]
442077104	0.087017	condition_occurrence during day -30 through 0 days relative to index: Anxiety disorder
778771301	0.0869219	drug_exposure any time prior through 0 days relative to index: 24 HR Cyclobenzaprine hydrochloride 15 MG Extended Release Oral Capsule [Amrix]
40481096504	0.0868028	procedure_occurrence during day -30 through 0 days relative to index: Screening for malignant neoplasm of prostate
1597773302	0.0866722	drug_exposure during day -180 through 0 days relative to index: glimepiride 4 MG Oral Tablet
19098439302	0.0866524	drug_exposure during day -180 through 0 days relative to index: Olmesartan medoxomil 40 MG Oral Tablet [Benicar]
4047791102	0.0865727	condition_occurrence during day -180 through 0 days relative to index: Abnormal body temperature
19075034302	0.0865039	drug_exposure during day -180 through 0 days relative to index: Cephalexin 500 MG Oral Capsule
1547507301	0.0863616	drug_exposure any time prior through 0 days relative to index: rosiglitazone 8 MG Oral Tablet [Avandia]
19077463304	-0.0862512	drug_exposure during day -30 through 0 days relative to index: Fluoxetine 20 MG Oral Capsule
439297102	-0.0860995	condition_occurrence during day -180 through 0 days relative to index: Nuclear senile cataract
919345301	0.0859221	drug_exposure any time prior through 0 days relative to index: Gentamicin Sulfate (USP)
198075102	0.0858831	condition_occurrence during day -180 through 0 days relative to index: Condyloma acuminatum
40240040304	0.0858154	drug_exposure during day -30 through 0 days relative to index: olopatadine 2 MG/ML Ophthalmic Solution [Pataday]
313502102	0.0856937	condition_occurrence during day -180 through 0 days relative to index: Benign hypertensive heart disease without congestive heart failure
19076134304	-0.0856879	drug_exposure during day -30 through 0 days relative to index: Dexamethasone 1 MG/ML / Tobramycin 3 MG/ML Ophthalmic Suspension
19123175302	0.0856463	drug_exposure during day -180 through 0 days relative to index: Omega-3 Acid Ethyl Esters (USP) 1000 MG Oral Capsule [Lovaza]
2009006	0.085191	index year: 2009
19077513302	-0.0851528	drug_exposure during day -180 through 0 days relative to index: Folic Acid 1 MG Oral Tablet
778479302	-0.0849084	drug_exposure during day -180 through 0 days relative to index: tizanidine 4 MG Oral Tablet
2314333504	0.0848073	procedure_occurrence during day -30 through 0 days relative to index: Chiropractic manipulative treatment (CMT); extraspinal, 1 or more regions
2314276503	-0.0846628	procedure_occurrence during day -180 through 0 days relative to index: Application of a modality to 1 or more areas; infrared
19102205301	0.0843358	drug_exposure any time prior through 0 days relative to index: tadalafil 20 MG Oral Tablet [Cialis]
40221864301	0.0840719	drug_exposure any time prior through 0 days relative to index: 12 HR Bupropion Hydrochloride 200 MG Extended Release Oral Tablet
2314269503	0.0837862	procedure_occurrence during day -180 through 0 days relative to index: Application of a modality to 1 or more areas; traction, mechanical
28060104	-0.083723	condition_occurrence during day -30 through 0 days relative to index: Streptococcal sore throat
19027325301	-0.0837004	drug_exposure any time prior through 0 days relative to index: Desonide 0.0005 MG/MG Topical Ointment
1113673301	0.0836552	drug_exposure any time prior through 0 days relative to index: nabumetone 750 MG Oral Tablet
997899304	0.0835571	drug_exposure during day -30 through 0 days relative to index: Clindamycin 300 MG Oral Capsule
19099519301	-0.0835163	drug_exposure any time prior through 0 days relative to index: 12 HR Brompheniramine 6 MG / Pseudoephedrine 45 MG Extended Release Oral Tablet
198263104	0.0835073	condition_occurrence during day -30 through 0 days relative to index: Right upper quadrant pain
42708398301	0.083501	drug_exposure any time prior through 0 days relative to index: ezetimibe 10 MG / Simvastatin 10 MG Oral Tablet [Vytorin]
434005104	0.0833485	condition_occurrence during day -30 through 0 days relative to index: Morbid obesity
316999102	0.0832668	condition_occurrence during day -180 through 0 days relative to index: Conduction disorder of the heart
755700301	-0.0832199	drug_exposure any time prior through 0 days relative to index: Fluoxetine 20 MG Oral Tablet
19007332301	0.0828084	drug_exposure any time prior through 0 days relative to index: Methotrexate 2.5 MG Oral Tablet
40174947302	-0.0827874	drug_exposure during day -180 through 0 days relative to index: Levothyroxine Sodium 0.1 MG Oral Tablet [Synthroid]
19132614304	0.0823629	drug_exposure during day -30 through 0 days relative to index: Hydrochlorothiazide 12.5 MG / valsartan 160 MG Oral Tablet [Diovan HCT]
36250116301	0.0823306	drug_exposure any time prior through 0 days relative to index: Azelastine hydrochloride 0.206 MG/ACTUAT Metered Dose Nasal Spray [Astepro]
318169102	-0.0823236	condition_occurrence during day -180 through 0 days relative to index: Varicose veins of lower extremity
437827102	0.0822097	condition_occurrence during day -180 through 0 days relative to index: Pure hypercholesterolemia
4084966104	0.0821597	condition_occurrence during day -30 through 0 days relative to index: Candida infection of genital region
40165262302	0.0821401	drug_exposure during day -180 through 0 days relative to index: Rosuvastatin calcium 5 MG Oral Tablet [Crestor]
40243871301	-0.08204	drug_exposure any time prior through 0 days relative to index: Fluocinolone Acetonide 0.1 MG/ML Topical Oil [Derma-Smoothe FS]
42708259301	-0.0819462	drug_exposure any time prior through 0 days relative to index: Betamethasone valerate 1.2 MG/ML Topical Foam [Luxiq]
42800184301	0.0818816	drug_exposure any time prior through 0 days relative to index: hydrocortisone acetate 25 MG/ML / Pramoxine hydrochloride 10 MG/ML Rectal Cream
40163402301	0.0817831	drug_exposure any time prior through 0 days relative to index: Rimantadine Hydrochloride 100 MG Oral Tablet
951535301	0.0817054	drug_exposure any time prior through 0 days relative to index: Mupirocin 20 MG/ML Topical Cream [Bactroban]
31317102	-0.0816702	condition_occurrence during day -180 through 0 days relative to index: Dysphagia
19018811301	-0.0816119	drug_exposure any time prior through 0 days relative to index: Atenolol 25 MG Oral Tablet
19098166302	0.0816029	drug_exposure during day -180 through 0 days relative to index: Escitalopram 20 MG Oral Tablet
743721301	0.0815085	drug_exposure any time prior through 0 days relative to index: 24 HR venlafaxine 75 MG Extended Release Oral Capsule
19074181302	0.0813865	drug_exposure during day -180 through 0 days relative to index: Betamethasone 0.5 MG/ML / Clotrimazole 10 MG/ML Topical Cream
2108887504	-0.0811737	procedure_occurrence during day -30 through 0 days relative to index: Esophagogastroduodenoscopy, flexible, transoral; with biopsy, single or multiple
81379102	-0.0811684	condition_occurrence during day -180 through 0 days relative to index: Lateral epicondylitis
19018976301	0.0810919	drug_exposure any time prior through 0 days relative to index: Erythromycin 500 MG Oral Tablet
40237544301	0.0810197	drug_exposure any time prior through 0 days relative to index: 24 HR Niacin 1000 MG Extended Release Oral Tablet [Niaspan]
2414398504	-0.0808759	procedure_occurrence during day -30 through 0 days relative to index: Office or other outpatient visit for the evaluation and management of an established patient, which requires at least 2 of these 3 key components: A detailed history; A detailed examination; Medical decision making of moderate complexity. Counseling and/o
19003855301	0.0808038	drug_exposure any time prior through 0 days relative to index: Ramipril 5 MG Oral Capsule [Altace]
2211488503	0.0806988	procedure_occurrence during day -180 through 0 days relative to index: Radiologic examination, ankle; complete, minimum of 3 views
19133293301	0.0805133	drug_exposure any time prior through 0 days relative to index: Acetaminophen 650 MG / propoxyphene napsylate 100 MG Oral Tablet [Propacet]
40176329302	-0.0801977	drug_exposure during day -180 through 0 days relative to index: Codeine Phosphate 2 MG/ML / Promethazine Hydrochloride 1.25 MG/ML Oral Solution
19008700302	0.0800899	drug_exposure during day -180 through 0 days relative to index: Ketoconazole 20 MG/ML Medicated Shampoo
2514493503	0.0800638	procedure_occurrence during day -180 through 0 days relative to index: Prolonged service in the office or other outpatient setting requiring direct patient contact beyond the usual service; first hour (List separately in addition to code for office or other outpatient Evaluation and Management service)
1116072301	-0.0799449	drug_exposure any time prior through 0 days relative to index: zolmitriptan 2.5 MG Oral Tablet [Zomig]
2211397504	0.0797431	procedure_occurrence during day -30 through 0 days relative to index: Radiologic examination, spine, lumbosacral; 2 or 3 views
1551192302	0.0797011	drug_exposure during day -180 through 0 days relative to index: Prednisone 5 MG Oral Tablet
197988102	0.07959	condition_occurrence during day -180 through 0 days relative to index: Generalized abdominal pain
198101102	-0.0794517	condition_occurrence during day -180 through 0 days relative to index: Lipoma of skin and subcutaneous tissue
19049686301	-0.0794199	drug_exposure any time prior through 0 days relative to index: Potassium Chloride 10 MEQ Extended Release Oral Tablet [Klor-Con]
440083102	-0.0793603	condition_occurrence during day -180 through 0 days relative to index: Acute stress disorder
36250076304	-0.0792783	drug_exposure during day -30 through 0 days relative to index: Ipratropium Bromide 0.042 MG/ACTUAT Metered Dose Nasal Spray
2314010503	-0.0792663	procedure_occurrence during day -180 through 0 days relative to index: Vital capacity, total (separate procedure)
40757143503	0.0792038	procedure_occurrence during day -180 through 0 days relative to index: Tympanometry and reflex threshold measurements
1113672302	0.0791758	drug_exposure during day -180 through 0 days relative to index: nabumetone 500 MG Oral Tablet
19127938304	0.0787923	drug_exposure during day -30 through 0 days relative to index: {7 (Ethinyl Estradiol 0.025 MG / norgestimate 0.18 MG Oral Tablet) / 7 (Ethinyl Estradiol 0.025 MG / norgestimate 0.215 MG Oral Tablet) / 7 (Ethinyl Estradiol 0.025 MG / norgestimate 0.25 MG Oral Tablet) / 7 (Inert Ingredients 1 MG Oral Tablet) } Pack [Or
40169245304	0.0787294	drug_exposure during day -30 through 0 days relative to index: 14 ACTUAT Fluticasone propionate 0.25 MG/ACTUAT / salmeterol 0.05 MG/ACTUAT Dry Powder Inhaler [Advair]
40162465301	0.0785235	drug_exposure any time prior through 0 days relative to index: Acetaminophen 500 MG / Hydrocodone Bitartrate 10 MG Oral Tablet
375827102	-0.0783513	condition_occurrence during day -180 through 0 days relative to index: Acute serous otitis media
1713762301	0.07823	drug_exposure any time prior through 0 days relative to index: Amoxicillin 775 MG Extended Release Oral Tablet [Moxatag]
19018782301	0.0782219	drug_exposure any time prior through 0 days relative to index: Acetic Acid 20 MG/ML Otic Solution
19128022301	-0.0781209	drug_exposure any time prior through 0 days relative to index: {7 (Ethinyl Estradiol 0.035 MG / norgestimate 0.18 MG Oral Tablet) / 7 (Ethinyl Estradiol 0.035 MG / norgestimate 0.215 MG Oral Tablet) / 7 (Ethinyl Estradiol 0.035 MG / norgestimate 0.25 MG Oral Tablet) / 7 (Inert Ingredients 1 MG Oral Tablet) } Pack [Or
1713370301	-0.0778517	drug_exposure any time prior through 0 days relative to index: Amoxicillin 50 MG/ML Oral Suspension
2414395503	0.0778324	procedure_occurrence during day -180 through 0 days relative to index: Office or other outpatient visit for the evaluation and management of an established patient, that may not require the presence of a physician or other qualified health care professional. Usually, the presenting problem(s) are minimal. Typically, 5 minute
917339301	-0.0777921	drug_exposure any time prior through 0 days relative to index: Desoximetasone 0.0025 MG/MG Topical Ointment
1500211301	-0.0771607	drug_exposure any time prior through 0 days relative to index: Medroxyprogesterone
4062484503	-0.0770877	procedure_occurrence during day -180 through 0 days relative to index: Screening for malignant neoplasm of cervix
2211359503	0.0770429	procedure_occurrence during day -180 through 0 days relative to index: Radiologic examination, chest; single view, frontal
40175287301	-0.0769905	drug_exposure any time prior through 0 days relative to index: POLYETHYLENE GLYCOL 3350 420000 MG / Potassium Chloride 1480 MG / Sodium Bicarbonate 5720 MG / Sodium Chloride 11200 MG Powder for Oral Solution [TriLyte]
40162553301	0.0769695	drug_exposure any time prior through 0 days relative to index: Acetaminophen 500 MG / Hydrocodone Bitartrate 7.5 MG Oral Tablet [Lortab]
1103359301	0.0767429	drug_exposure any time prior through 0 days relative to index: Acetaminophen 325 MG / tramadol hydrochloride 37.5 MG Oral Tablet
40184184302	0.0764385	drug_exposure during day -180 through 0 days relative to index: Hydrochlorothiazide 12.5 MG / Losartan Potassium 100 MG Oral Tablet
905343301	0.0763371	drug_exposure any time prior through 0 days relative to index: mometasone furoate 1 MG/ML Topical Cream [Elocon]
1738367301	0.0762616	drug_exposure any time prior through 0 days relative to index: cefprozil 250 MG Oral Tablet
2211424503	0.0762053	procedure_occurrence during day -180 through 0 days relative to index: Computed tomography, pelvis; with contrast material(s)
19135457301	0.0760949	drug_exposure any time prior through 0 days relative to index: 90 DAY Estradiol 0.000313 MG/HR Vaginal Ring [Estring]
2721064503	-0.0760303	procedure_occurrence during day -180 through 0 days relative to index: Annual gynecological examination, established patient
19037481301	0.0760147	drug_exposure any time prior through 0 days relative to index: Sucralfate 100 MG/ML Oral Suspension [Carafate]
904992301	0.0759728	drug_exposure any time prior through 0 days relative to index: ammonium lactate 120 MG/ML Topical Lotion [Laclotion]
2314330503	-0.0759209	procedure_occurrence during day -180 through 0 days relative to index: Chiropractic manipulative treatment (CMT); spinal, 1-2 regions
381290102	-0.0756787	condition_occurrence during day -180 through 0 days relative to index: Ocular hypertension
1154619302	-0.0756625	drug_exposure during day -180 through 0 days relative to index: 200 ACTUAT Albuterol 0.09 MG/ACTUAT Metered Dose Inhaler [ProAir]
2313727503	-0.0756509	procedure_occurrence during day -180 through 0 days relative to index: Comprehensive audiometry threshold evaluation and speech recognition (92553 and 92556 combined)
312664104	-0.0756464	condition_occurrence during day -30 through 0 days relative to index: Influenza with respiratory manifestation other than pneumonia
19002273301	-0.0755886	drug_exposure any time prior through 0 days relative to index: Hydrocortisone 0.025 MG/MG Topical Ointment
2109194503	-0.0754985	procedure_occurrence during day -180 through 0 days relative to index: Colonoscopy, flexible, proximal to splenic flexure; diagnostic, with or without collection of specimen(s) by brushing or washing, with or without colon decompression (separate procedure)
40483107102	0.0754434	condition_occurrence during day -180 through 0 days relative to index: Inflamed seborrheic keratosis
1118047301	-0.0753336	drug_exposure any time prior through 0 days relative to index: oxaprozin 600 MG Oral Tablet
908984301	-0.0753296	drug_exposure any time prior through 0 days relative to index: Betamethasone 0.0005 MG/MG / calcipotriene 0.00005 MG/MG Topical Ointment [Taclonex]
19129511302	0.0752777	drug_exposure during day -180 through 0 days relative to index: {48 (Prednisone 5 MG Oral Tablet) } Pack
1103422301	0.07519	drug_exposure any time prior through 0 days relative to index: 24 HR tramadol hydrochloride 100 MG Extended Release Oral Tablet [Ultram]
2514437503	-0.0747239	procedure_occurrence during day -180 through 0 days relative to index: Emergency department visit for the evaluation and management of a patient, which requires these 3 key components within the constraints imposed by the urgency of the patient's clinical condition and/or mental status: A comprehensive history; A comprehensi
43527985503	0.0746508	procedure_occurrence during day -180 through 0 days relative to index: Psychiatric diagnostic evaluation with medical services
40167259301	-0.0744394	drug_exposure any time prior through 0 days relative to index: POLYETHYLENE GLYCOL 3350 142 MG/ML Oral Solution
19047418301	0.0742133	drug_exposure any time prior through 0 days relative to index: Fluorouracil 50 MG/ML Topical Cream [Efudex]
19075929301	-0.0741915	drug_exposure any time prior through 0 days relative to index: Chlorpheniramine 8 MG / Methscopolamine 2.5 MG / Pseudoephedrine 120 MG Extended Release Oral Tablet
40164525301	-0.0741049	drug_exposure any time prior through 0 days relative to index: Clobetasol Propionate 0.5 MG/ML Topical Solution
44816520301	-0.0739458	drug_exposure any time prior through 0 days relative to index: Influenza virus vaccine, quadrivalent, split virus, preservative free, when administered to individuals 3 years of age and older, for intramuscular use
40164892302	0.0737548	drug_exposure during day -180 through 0 days relative to index: Metformin hydrochloride 1000 MG / sitagliptin 50 MG Oral Tablet [Janumet]
2314008504	0.0736444	procedure_occurrence during day -30 through 0 days relative to index: Bronchodilation responsiveness, spirometry as in 94010, pre- and post-bronchodilator administration
433316104	0.0736403	condition_occurrence during day -30 through 0 days relative to index: Dizziness and giddiness
40232606301	0.0736039	drug_exposure any time prior through 0 days relative to index: Hyoscyamine Sulfate 0.12 MG / Methenamine 120 MG / Methylene blue 10 MG / phenyl salicylate 36 MG / Sodium Phosphate, Monobasic 40.8 MG Oral Capsule [UTA Capsule]
920949301	-0.0735847	drug_exposure any time prior through 0 days relative to index: Augmented Betamethasone 0.5 MG/ML Topical Cream
989486301	0.0734297	drug_exposure any time prior through 0 days relative to index: Dutasteride 0.5 MG Oral Capsule [Avodart]
781063301	0.0732848	drug_exposure any time prior through 0 days relative to index: Alprazolam 2 MG Oral Tablet
439082102	0.0731746	condition_occurrence during day -180 through 0 days relative to index: Menopausal syndrome
19075531301	0.0731071	drug_exposure any time prior through 0 days relative to index: Clindamycin 20 MG/ML Vaginal Cream
4316083102	0.0727693	condition_occurrence during day -180 through 0 days relative to index: Skin lesion
40239781301	0.0726699	drug_exposure any time prior through 0 days relative to index: Chlorpheniramine Maleate 0.8 MG/ML / Hydrocodone Bitartrate 1 MG/ML / Pseudoephedrine Hydrochloride 12 MG/ML Oral Solution [Zutripro]
19133818301	0.072611	drug_exposure any time prior through 0 days relative to index: Levalbuterol 0.417 MG/ML Inhalant Solution [Xopenex]
19129511301	0.072581	drug_exposure any time prior through 0 days relative to index: {48 (Prednisone 5 MG Oral Tablet) } Pack
40169231304	-0.0725795	drug_exposure during day -30 through 0 days relative to index: 120 ACTUAT Fluticasone propionate 0.11 MG/ACTUAT Metered Dose Inhaler [Flovent]
46276153301	0.0719171	drug_exposure any time prior through 0 days relative to index: Sodium Chloride 9 MG/ML
80180102	0.0715479	condition_occurrence during day -180 through 0 days relative to index: Osteoarthritis
19071700301	0.0714912	drug_exposure any time prior through 0 days relative to index: Insulin Glargine 100 UNT/ML Injectable Solution [Lantus]
40164946302	-0.0714359	drug_exposure during day -180 through 0 days relative to index: Metformin hydrochloride 850 MG Oral Tablet
40184246301	0.0713937	drug_exposure any time prior through 0 days relative to index: Hydrochlorothiazide 25 MG / Losartan Potassium 100 MG Oral Tablet [Hyzaar]
78228102	-0.0713802	condition_occurrence during day -180 through 0 days relative to index: Joint derangement
19019418301	-0.0712622	drug_exposure any time prior through 0 days relative to index: Omeprazole 20 MG Delayed Release Oral Capsule
40163900301	0.0711716	drug_exposure any time prior through 0 days relative to index: 200 ACTUAT Albuterol 0.09 MG/ACTUAT Metered Dose Inhaler [Ventolin]
40163286302	0.0710094	drug_exposure during day -180 through 0 days relative to index: Rabeprazole sodium 20 MG Delayed Release Oral Tablet [Aciphex]
44783954102	0.0709718	condition_occurrence during day -180 through 0 days relative to index: Acid reflux
40163639301	0.0705846	drug_exposure any time prior through 0 days relative to index: lisdexamfetamine dimesylate 30 MG Oral Capsule [Vyvanse]
19074847301	0.0704193	drug_exposure any time prior through 0 days relative to index: Cefadroxil 500 MG Oral Capsule
19019116301	-0.070155	drug_exposure any time prior through 0 days relative to index: Lovastatin 20 MG Oral Tablet
42709101304	-0.0701189	drug_exposure during day -30 through 0 days relative to index: Chlorpheniramine Maleate 0.8 MG/ML / Dextromethorphan Hydrobromide 3 MG/ML / Phenylephrine Hydrochloride 2.5 MG/ML Oral Solution
1113078301	0.0696979	drug_exposure any time prior through 0 days relative to index: 200 ACTUAT Albuterol 0.09 MG/ACTUAT / Ipratropium Bromide 0.018 MG/ACTUAT Metered Dose Inhaler [Combivent]
2414394503	0.0695278	procedure_occurrence during day -180 through 0 days relative to index: Office or other outpatient visit for the evaluation and management of a new patient, which requires these 3 key components: A comprehensive history; A comprehensive examination; Medical decision making of high complexity. Counseling and/or coordination of
40757022503	0.0695265	procedure_occurrence during day -180 through 0 days relative to index: Scanning computerized ophthalmic diagnostic imaging, posterior segment, with interpretation and report, unilateral or bilateral; retina
1790982304	-0.0695252	drug_exposure during day -30 through 0 days relative to index: chlorhexidine gluconate 1.2 MG/ML Mouthwash
2313882503	-0.0694121	procedure_occurrence during day -180 through 0 days relative to index: Echocardiography, transthoracic, real-time with image documentation (2D), includes M-mode recording, when performed, during rest and cardiovascular stress test using treadmill, bicycle exercise and/or pharmacologically induced stress, with interpretation
749932301	0.0693532	drug_exposure any time prior through 0 days relative to index: Carisoprodol 350 MG Oral Tablet
2313881504	-0.0692114	procedure_occurrence during day -30 through 0 days relative to index: Doppler echocardiography color flow velocity mapping (List separately in addition to codes for echocardiography)
2211756503	-0.0692105	procedure_occurrence during day -180 through 0 days relative to index: Ultrasound, pregnant uterus, real time with image documentation, follow-up (eg, re-evaluation of fetal size by measuring standard growth parameters and amniotic fluid volume, re-evaluation of organ system(s) suspected or confirmed to be abnormal on a prev
42898297301	-0.0691777	drug_exposure any time prior through 0 days relative to index: Acetaminophen 300 MG / Hydrocodone Bitartrate 5 MG Oral Tablet [Vicodin]
40166825301	0.0688278	drug_exposure any time prior through 0 days relative to index: 24 HR metoprolol succinate 100 MG Extended Release Oral Tablet [Toprol]
19135233301	0.0687238	drug_exposure any time prior through 0 days relative to index: Hydrochlorothiazide 12.5 MG / Olmesartan medoxomil 20 MG Oral Tablet [Benicar HCT]
19076953301	-0.0685196	drug_exposure any time prior through 0 days relative to index: Erythromycin 0.005 MG/MG Ophthalmic Ointment
19123171301	0.0684233	drug_exposure any time prior through 0 days relative to index: pregabalin 50 MG Oral Capsule [Lyrica]
36250149304	0.0683752	drug_exposure during day -30 through 0 days relative to index: Triamcinolone Acetonide 0.055 MG/ACTUAT Metered Dose Nasal Spray [Nasacort]
4064905504	0.0683059	procedure_occurrence during day -30 through 0 days relative to index: Venereal disease screening
40167431301	0.0682195	drug_exposure any time prior through 0 days relative to index: buspirone hydrochloride 10 MG Oral Tablet
19026256301	-0.0681884	drug_exposure any time prior through 0 days relative to index: Estrogens, Conjugated (USP) 1.25 MG Oral Tablet [Premarin]
194175102	0.0676505	condition_occurrence during day -180 through 0 days relative to index: Left upper quadrant pain
1750728301	0.0675945	drug_exposure any time prior through 0 days relative to index: 24 HR Clarithromycin 500 MG Extended Release Oral Tablet
138389102	-0.067514	condition_occurrence during day -180 through 0 days relative to index: Benign neoplasm of scalp and skin of neck
1308251301	-0.0674953	drug_exposure any time prior through 0 days relative to index: Lisinopril 5 MG Oral Tablet
42903382301	-0.0673999	drug_exposure any time prior through 0 days relative to index: liraglutide 6 MG/ML Pen Injector [Victoza]
40161665301	0.0673564	drug_exposure any time prior through 0 days relative to index: besifloxacin 6 MG/ML Ophthalmic Suspension [Besivance]
40232756302	0.0669228	drug_exposure during day -180 through 0 days relative to index: Oxycodone Hydrochloride 5 MG Oral Tablet
77670102	-0.0666483	condition_occurrence during day -180 through 0 days relative to index: Chest pain
42709141301	-0.066643	drug_exposure any time prior through 0 days relative to index: {28 (Ethinyl Estradiol 0.005 MG / norethindrone acetate 1 MG Oral Tablet) } Pack [Femhrt 1/5 28 Day]
136184102	0.0665884	condition_occurrence during day -180 through 0 days relative to index: Pruritus of skin
40176744301	0.0663584	drug_exposure any time prior through 0 days relative to index: Dicyclomine Hydrochloride 20 MG Oral Tablet
200779102	0.065998	condition_occurrence during day -180 through 0 days relative to index: Polyp of corpus uteri
2514419504	0.0659821	procedure_occurrence during day -30 through 0 days relative to index: Office consultation for a new or established patient, which requires these 3 key components: A comprehensive history; A comprehensive examination; and Medical decision making of high complexity. Counseling and/or coordination of care with other physicians
1548198302	-0.0659213	drug_exposure during day -180 through 0 days relative to index: Estradiol 1 MG Oral Tablet
444100102	0.0658758	condition_occurrence during day -180 through 0 days relative to index: Mood disorder
19073871301	0.0658009	drug_exposure any time prior through 0 days relative to index: Bacitracin 0.5 UNT/MG Ophthalmic Ointment
42708403301	0.0658006	drug_exposure any time prior through 0 days relative to index: ezetimibe 10 MG / Simvastatin 40 MG Oral Tablet [Vytorin]
40163473301	-0.0657914	drug_exposure any time prior through 0 days relative to index: Trazodone Hydrochloride 50 MG Oral Tablet
40233235301	0.0657125	drug_exposure any time prior through 0 days relative to index: 12 HR CHLORPHENIRAMINE POLISTIREX 1.6 MG/ML / HYDROCODONE POLISTIREX 2 MG/ML Extended Release Suspension
40163342301	-0.0656709	drug_exposure any time prior through 0 days relative to index: Propranolol Hydrochloride 40 MG Oral Tablet
443545102	0.0654766	condition_occurrence during day -180 through 0 days relative to index: Nonvenomous insect bite
19102200302	-0.0654058	drug_exposure during day -180 through 0 days relative to index: Cyclosporine 0.5 MG/ML Ophthalmic Suspension [Restasis]
2313647504	0.0653988	procedure_occurrence during day -30 through 0 days relative to index: Visual field examination, unilateral or bilateral, with interpretation and report; extended examination (eg, Goldmann visual fields with at least 3 isopters plotted and static determination within the central 30, or quantitative, automated threshold perim
312950104	-0.0653377	condition_occurrence during day -30 through 0 days relative to index: IgE-mediated allergic asthma
1525218301	0.0652853	drug_exposure any time prior through 0 days relative to index: pioglitazone 45 MG Oral Tablet [Actos]
2111199503	0.065155	procedure_occurrence during day -180 through 0 days relative to index: Removal impacted cerumen requiring instrumentation, unilateral
19077682301	-0.0651454	drug_exposure any time prior through 0 days relative to index: Glyburide 5 MG Oral Tablet
40162515304	0.0651017	drug_exposure during day -30 through 0 days relative to index: Acetaminophen 325 MG / Hydrocodone Bitartrate 5 MG Oral Tablet
704601301	-0.0651006	drug_exposure any time prior through 0 days relative to index: Triazolam 0.25 MG Oral Tablet
257683102	-0.0646291	condition_occurrence during day -180 through 0 days relative to index: Posterior rhinorrhea
19077577302	0.0645498	drug_exposure during day -180 through 0 days relative to index: Gemfibrozil 600 MG Oral Tablet
921023301	-0.06448	drug_exposure any time prior through 0 days relative to index: Augmented Betamethasone 0.5 MG/ML Topical Cream [Diprolene]
2211446503	0.0643571	procedure_occurrence during day -180 through 0 days relative to index: Radiologic examination, shoulder; complete, minimum of 2 views
2008419503	-0.0643285	procedure_occurrence during day -180 through 0 days relative to index: Other miscellaneous procedures
40169233301	0.0641347	drug_exposure any time prior through 0 days relative to index: 120 ACTUAT Fluticasone propionate 0.115 MG/ACTUAT / salmeterol 0.021 MG/ACTUAT Metered Dose Inhaler [Advair]
19023368301	0.0640997	drug_exposure any time prior through 0 days relative to index: montelukast 10 MG Oral Tablet
317898102	0.0639606	condition_occurrence during day -180 through 0 days relative to index: Malignant essential hypertension
40164929304	0.0638862	drug_exposure during day -30 through 0 days relative to index: Metformin hydrochloride 500 MG Oral Tablet
75617102	0.0637978	condition_occurrence during day -180 through 0 days relative to index: Degenerative joint disease involving multiple joints
40164946301	-0.0636231	drug_exposure any time prior through 0 days relative to index: Metformin hydrochloride 850 MG Oral Tablet
19033893301	0.0636011	drug_exposure any time prior through 0 days relative to index: Ibuprofen 400 MG Oral Tablet [Ibu]
2213438301	-0.0633295	drug_exposure any time prior through 0 days relative to index: Influenza virus vaccine, trivalent, split virus, preservative free, when administered to individuals 3 years and older, for intramuscular use
132466104	0.0632669	condition_occurrence during day -30 through 0 days relative to index: Lumbar sprain
19099857301	-0.0628274	drug_exposure any time prior through 0 days relative to index: Osmotic 24 HR Nifedipine 30 MG Extended Release Oral Tablet [Nifedical]
42708509301	0.0628162	drug_exposure any time prior through 0 days relative to index: 120 ACTUAT Budesonide 0.16 MG/ACTUAT / formoterol fumarate 0.0045 MG/ACTUAT Metered Dose Inhaler [Symbicort]
19077513301	0.0627639	drug_exposure any time prior through 0 days relative to index: Folic Acid 1 MG Oral Tablet
315947102	-0.0624761	condition_occurrence during day -180 through 0 days relative to index: Thoracic back sprain
372328102	-0.0624394	condition_occurrence during day -180 through 0 days relative to index: Otitis media
19133021301	-0.0623026	drug_exposure any time prior through 0 days relative to index: Amoxicillin 500 MG / Clavulanate 125 MG Oral Tablet [Augmentin]
375281104	0.0621588	condition_occurrence during day -30 through 0 days relative to index: Acute suppurative otitis media without spontaneous rupture of ear drum
4163273503	0.0620256	procedure_occurrence during day -180 through 0 days relative to index: Male sterilization
81611102	0.0616138	condition_occurrence during day -180 through 0 days relative to index: Diverticular disease of colon
40756910503	0.0615954	procedure_occurrence during day -180 through 0 days relative to index: Computed tomography, abdomen and pelvis; with contrast material(s)
317576104	-0.0615149	condition_occurrence during day -30 through 0 days relative to index: Coronary arteriosclerosis
19079300301	0.0615046	drug_exposure any time prior through 0 days relative to index: Potassium Chloride 10 MEQ Extended Release Oral Capsule
19011786302	0.0614518	drug_exposure during day -180 through 0 days relative to index: Metronidazole 0.0075 MG/MG Vaginal Gel
40162587302	-0.0614091	drug_exposure during day -180 through 0 days relative to index: Acetaminophen 33.3 MG/ML / Hydrocodone Bitartrate 0.5 MG/ML Oral Solution
380733102	-0.0614061	condition_occurrence during day -180 through 0 days relative to index: Otalgia
2514528503	-0.0613926	procedure_occurrence during day -180 through 0 days relative to index: Periodic comprehensive preventive medicine reevaluation and management of an individual including an age and gender appropriate history, examination, counseling/anticipatory guidance/risk factor reduction interventions, and the ordering of laboratory/diag
19123106301	0.0613389	drug_exposure any time prior through 0 days relative to index: Esomeprazole 40 MG Delayed Release Oral Capsule [Nexium]
19132616302	0.0613232	drug_exposure during day -180 through 0 days relative to index: Hydrochlorothiazide 25 MG / valsartan 160 MG Oral Tablet [Diovan HCT]
2211733503	0.0612976	procedure_occurrence during day -180 through 0 days relative to index: Ophthalmic ultrasound, diagnostic; corneal pachymetry, unilateral or bilateral (determination of corneal thickness)
2010006	-0.0612581	index year: 2010
19102755302	0.0612103	drug_exposure during day -180 through 0 days relative to index: eletriptan 40 MG Oral Tablet [Relpax]
974740301	0.0611418	drug_exposure any time prior through 0 days relative to index: Hydrochlorothiazide 12.5 MG / telmisartan 80 MG Oral Tablet [Micardis-HCT]
26662104	-0.0610257	condition_occurrence during day -30 through 0 days relative to index: Testicular hypofunction
40165254302	0.0609443	drug_exposure during day -180 through 0 days relative to index: Rosuvastatin calcium 20 MG Oral Tablet [Crestor]
974200301	-0.0608431	drug_exposure any time prior through 0 days relative to index: Hydrochlorothiazide 12.5 MG / Lisinopril 20 MG Oral Tablet
74464102	0.0607864	condition_occurrence during day -180 through 0 days relative to index: Idiopathic scoliosis AND/OR kyphoscoliosis
378253104	0.0607331	condition_occurrence during day -30 through 0 days relative to index: Headache
316866102	-0.0607298	condition_occurrence during day -180 through 0 days relative to index: Hypertensive disorder
1768850301	0.0605564	drug_exposure any time prior through 0 days relative to index: Cefaclor 500 MG Oral Capsule
254761104	-0.0605507	condition_occurrence during day -30 through 0 days relative to index: Cough
2414393504	-0.0604884	procedure_occurrence during day -30 through 0 days relative to index: Office or other outpatient visit for the evaluation and management of a new patient, which requires these 3 key components: A comprehensive history; A comprehensive examination; Medical decision making of moderate complexity. Counseling and/or coordinatio
1750562301	0.0604316	drug_exposure any time prior through 0 days relative to index: Clarithromycin 500 MG Oral Tablet
2314270504	0.060427	procedure_occurrence during day -30 through 0 days relative to index: Application of a modality to 1 or more areas; electrical stimulation (unattended)
2314026503	0.0604249	procedure_occurrence during day -180 through 0 days relative to index: Pressurized or nonpressurized inhalation treatment for acute airway obstruction or for sputum induction for diagnostic purposes (eg, with an aerosol generator, nebulizer, metered dose inhaler or intermittent positive pressure breathing [IPPB] device)
1136980301	-0.0604124	drug_exposure any time prior through 0 days relative to index: Ketorolac
19079990301	-0.0602956	drug_exposure any time prior through 0 days relative to index: 24 HR Glipizide 5 MG Extended Release Oral Tablet
19130168301	0.0600914	drug_exposure any time prior through 0 days relative to index: {10 (Prednisone 10 MG Oral Tablet) } Pack
19079711302	0.059937	drug_exposure during day -180 through 0 days relative to index: Sumatriptan 100 MG Oral Tablet
40163496301	0.0598332	drug_exposure any time prior through 0 days relative to index: Zolpidem tartrate 12.5 MG Extended Release Oral Tablet
19019074304	0.0598183	drug_exposure during day -30 through 0 days relative to index: Ibuprofen 800 MG Oral Tablet
2101877503	-0.0597896	procedure_occurrence during day -180 through 0 days relative to index: Incision and drainage of abscess (eg, carbuncle, suppurative hidradenitis, cutaneous or subcutaneous abscess, cyst, furuncle, or paronychia); simple or single
1308876301	0.0597709	drug_exposure any time prior through 0 days relative to index: valsartan 80 MG Oral Tablet [Diovan]
19129398301	0.0597422	drug_exposure any time prior through 0 days relative to index: {21 (Methylprednisolone 4 MG Oral Tablet) } Pack
19047693301	-0.05973	drug_exposure any time prior through 0 days relative to index: sildenafil 50 MG Oral Tablet [Viagra]
1836953301	-0.0597186	drug_exposure any time prior through 0 days relative to index: Tetracycline 500 MG Oral Capsule
40164715301	0.0596826	drug_exposure any time prior through 0 days relative to index: Hydrocodone Bitartrate 7.5 MG / Ibuprofen 200 MG Oral Tablet
19071494301	0.0596353	drug_exposure any time prior through 0 days relative to index: Tacrolimus 0.001 MG/MG Topical Ointment [Protopic]
2314284503	0.0595798	procedure_occurrence during day -180 through 0 days relative to index: Therapeutic procedure, 1 or more areas, each 15 minutes; therapeutic exercises to develop strength and endurance, range of motion and flexibility
2110144503	0.0595455	procedure_occurrence during day -180 through 0 days relative to index: Colposcopy of the cervix including upper/adjacent vagina; with biopsy(s) of the cervix and endocervical curettage
40238693301	0.0594955	drug_exposure any time prior through 0 days relative to index: 12 HR Hyoscyamine Sulfate 0.375 MG Extended Release Oral Tablet [HyoMax]
2314278503	0.0594082	procedure_occurrence during day -180 through 0 days relative to index: Application of a modality to 1 or more areas; electrical stimulation (manual), each 15 minutes
40176686302	-0.059358	drug_exposure during day -180 through 0 days relative to index: Dextromethorphan Hydrobromide 3 MG/ML / Promethazine Hydrochloride 1.25 MG/ML Oral Solution
74725104	0.0593363	condition_occurrence during day -30 through 0 days relative to index: Displacement of cervical intervertebral disc without myelopathy
40163554301	-0.0593	drug_exposure any time prior through 0 days relative to index: Warfarin Sodium 5 MG Oral Tablet
1506270302	0.059289	drug_exposure during day -180 through 0 days relative to index: Methylprednisolone
36250099301	0.0591993	drug_exposure any time prior through 0 days relative to index: Azelastine hydrochloride 0.137 MG/ACTUAT Metered Dose Nasal Spray
1344244301	0.0588573	drug_exposure any time prior through 0 days relative to index: 0.3 ML Epinephrine 1 MG/ML Auto-Injector [Epipen]
739209302	-0.0588105	drug_exposure during day -180 through 0 days relative to index: Sertraline 50 MG Oral Tablet
40224479301	-0.0586695	drug_exposure any time prior through 0 days relative to index: Sulfacetamide Sodium 100 MG/ML Topical Lotion
42708733302	-0.0585291	drug_exposure during day -180 through 0 days relative to index: Phenylephrine Hydrochloride 1 MG/ML / Promethazine Hydrochloride 1.25 MG/ML Oral Solution
40221859301	-0.0584606	drug_exposure any time prior through 0 days relative to index: 12 HR Bupropion Hydrochloride 150 MG Extended Release Oral Tablet
19102541301	-0.0582626	drug_exposure any time prior through 0 days relative to index: Guaifenesin 400 MG / Pseudoephedrine 120 MG Extended Release Oral Capsule
132932102	0.0581454	condition_occurrence during day -180 through 0 days relative to index: Chronic ethmoidal sinusitis
2213472301	-0.0580676	drug_exposure any time prior through 0 days relative to index: Tetanus and diphtheria toxoids (Td) adsorbed, preservative free, when administered to individuals 7 years or older, for intramuscular use
40173404301	0.058012	drug_exposure any time prior through 0 days relative to index: 100 ACTUAT Beclomethasone Dipropionate 0.08 MG/ACTUAT Metered Dose Inhaler [Qvar]
138525104	-0.0579841	condition_occurrence during day -30 through 0 days relative to index: Pain in limb
19006863301	0.0579778	drug_exposure any time prior through 0 days relative to index: terbinafine 250 MG Oral Tablet [Lamisil]
2414391503	-0.0579113	procedure_occurrence during day -180 through 0 days relative to index: Office or other outpatient visit for the evaluation and management of a new patient, which requires these 3 key components: An expanded problem focused history; An expanded problem focused examination; Straightforward medical decision making. Counseling a
19073183302	0.0576077	drug_exposure during day -180 through 0 days relative to index: Amoxicillin 250 MG Oral Capsule
78516102	-0.0575365	condition_occurrence during day -180 through 0 days relative to index: Arthralgia of the upper arm
40175050301	-0.0572728	drug_exposure any time prior through 0 days relative to index: Levothyroxine Sodium 0.15 MG Oral Tablet
2109766504	0.0571797	procedure_occurrence during day -30 through 0 days relative to index: Cystourethroscopy (separate procedure)
19129357301	-0.0570527	drug_exposure any time prior through 0 days relative to index: {7 (Ethinyl Estradiol 0.035 MG / norgestimate 0.18 MG Oral Tablet) / 7 (Ethinyl Estradiol 0.035 MG / norgestimate 0.215 MG Oral Tablet) / 7 (Ethinyl Estradiol 0.035 MG / norgestimate 0.25 MG Oral Tablet) / 7 (Inert Ingredients 1 MG Oral Tablet) } Pack [Tr
19075032301	-0.0569334	drug_exposure any time prior through 0 days relative to index: Cephalexin 250 MG Oral Capsule
2211307503	0.0567818	procedure_occurrence during day -180 through 0 days relative to index: Radiologic examination, sinuses, paranasal, complete, minimum of 3 views
40166825302	0.0566586	drug_exposure during day -180 through 0 days relative to index: 24 HR metoprolol succinate 100 MG Extended Release Oral Tablet [Toprol]
2211491504	0.0566415	procedure_occurrence during day -30 through 0 days relative to index: Radiologic examination, foot; complete, minimum of 3 views
40175034301	-0.0566329	drug_exposure any time prior through 0 days relative to index: Levothyroxine Sodium 0.137 MG Oral Tablet [Synthroid]
19033656301	0.0563693	drug_exposure any time prior through 0 days relative to index: famciclovir 500 MG Oral Tablet [Famvir]
135777102	-0.0563475	condition_occurrence during day -180 through 0 days relative to index: Neoplasm of uncertain behavior of skin
1551170304	-0.0561914	drug_exposure during day -30 through 0 days relative to index: Prednisone 20 MG Oral Tablet
19022750301	0.0560693	drug_exposure any time prior through 0 days relative to index: carvedilol 12.5 MG Oral Tablet
40228087301	-0.0558327	drug_exposure any time prior through 0 days relative to index: Triamcinolone Acetonide 1 MG/ML Topical Cream
1332442301	0.0557594	drug_exposure any time prior through 0 days relative to index: Amlodipine 10 MG Oral Tablet [Norvasc]
2211783503	0.0554463	procedure_occurrence during day -180 through 0 days relative to index: Ultrasonic guidance for needle placement (eg, biopsy, aspiration, injection, localization device), imaging supervision and interpretation
196436102	0.0553738	condition_occurrence during day -180 through 0 days relative to index: Internal hemorrhoids
1545999302	0.0553615	drug_exposure during day -180 through 0 days relative to index: atorvastatin 20 MG Oral Tablet [Lipitor]
1717708301	0.0553459	drug_exposure any time prior through 0 days relative to index: valacyclovir 500 MG Oral Tablet
19078106301	-0.0551885	drug_exposure any time prior through 0 days relative to index: Hydrochlorothiazide 25 MG Oral Tablet
19003084301	0.0551489	drug_exposure any time prior through 0 days relative to index: Ciprofloxacin 3 MG/ML Ophthalmic Solution [Ciloxan]
444445102	0.0551418	condition_occurrence during day -180 through 0 days relative to index: Benign neoplasm of skin of lower limb
798876301	0.0551241	drug_exposure any time prior through 0 days relative to index: Clonazepam 1 MG Oral Tablet
40756956503	-0.0549196	procedure_occurrence during day -180 through 0 days relative to index: Computed tomography, abdomen and pelvis; without contrast material in one or both body regions, followed by contrast material(s) and further sections in one or both body regions
19078166301	-0.0549123	drug_exposure any time prior through 0 days relative to index: Hydrochlorothiazide 50 MG / Triamterene 75 MG Oral Tablet
138225102	0.0548822	condition_occurrence during day -180 through 0 days relative to index: Disorder of sebaceous gland
40182175301	0.0548598	drug_exposure any time prior through 0 days relative to index: homatropine methylbromide 0.3 MG/ML / Hydrocodone Bitartrate 1 MG/ML Oral Solution
10003	0.0547166	age group: 50-54
40233993301	-0.0546818	drug_exposure any time prior through 0 days relative to index: Triamcinolone Acetonide 0.25 MG/ML Topical Cream
2314331504	-0.0546341	procedure_occurrence during day -30 through 0 days relative to index: Chiropractic manipulative treatment (CMT); spinal, 3-4 regions
19130168304	0.0545845	drug_exposure during day -30 through 0 days relative to index: {10 (Prednisone 10 MG Oral Tablet) } Pack
19072934302	0.054555	drug_exposure during day -180 through 0 days relative to index: Alprazolam 0.5 MG Oral Tablet
19127912302	-0.0544813	drug_exposure during day -180 through 0 days relative to index: {6 (Ethinyl Estradiol 0.03 MG / Levonorgestrel 0.05 MG Oral Tablet) / 10 (Ethinyl Estradiol 0.03 MG / Levonorgestrel 0.125 MG Oral Tablet) / 5 (Ethinyl Estradiol 0.04 MG / Levonorgestrel 0.075 MG Oral Tablet) / 7 (Inert Ingredients 1 MG Oral Tablet) } Pac
43012671304	0.0544763	drug_exposure during day -30 through 0 days relative to index: Ergocalciferol 50000 UNT Oral Capsule
4064925503	0.0544648	procedure_occurrence during day -180 through 0 days relative to index: Hypertension screening
4171430503	-0.054424	procedure_occurrence during day -180 through 0 days relative to index: Screening for malignant neoplasm of rectum
19131676301	0.0544122	drug_exposure any time prior through 0 days relative to index: difluprednate 0.5 MG/ML Ophthalmic Suspension
19023551302	0.0543748	drug_exposure during day -180 through 0 days relative to index: Omeprazole 40 MG Delayed Release Oral Capsule
200174102	0.054367	condition_occurrence during day -180 through 0 days relative to index: Disorder of skin AND/OR subcutaneous tissue
436246102	-0.0542064	condition_occurrence during day -180 through 0 days relative to index: Reduced libido
42708279301	-0.0541686	drug_exposure any time prior through 0 days relative to index: Chlorpheniramine Maleate 12 MG / Pseudoephedrine Hydrochloride 100 MG Extended Release Oral Capsule
374375104	-0.054166	condition_occurrence during day -30 through 0 days relative to index: Impacted cerumen
2514534503	0.0540416	procedure_occurrence during day -180 through 0 days relative to index: Smoking and tobacco use cessation counseling visit; intermediate, greater than 3 minutes up to 10 minutes
2514435503	-0.0540053	procedure_occurrence during day -180 through 0 days relative to index: Emergency department visit for the evaluation and management of a patient, which requires these 3 key components: An expanded problem focused history; An expanded problem focused examination; and Medical decision making of moderate complexity. Counseling
72748102	-0.0539147	condition_occurrence during day -180 through 0 days relative to index: Strain of rotator cuff capsule
1154615301	-0.0539004	drug_exposure any time prior through 0 days relative to index: 200 ACTUAT Albuterol 0.09 MG/ACTUAT Metered Dose Inhaler
917338301	0.0538925	drug_exposure any time prior through 0 days relative to index: Desoximetasone 2.5 MG/ML Topical Cream
19131873301	0.0538848	drug_exposure any time prior through 0 days relative to index: Tretinoin 0.0004 MG/MG Topical Gel [Retin-A]
1316265302	0.0538448	drug_exposure during day -180 through 0 days relative to index: sildenafil 100 MG Oral Tablet [Viagra]
40169770302	0.0536265	drug_exposure during day -180 through 0 days relative to index: Levothyroxine Sodium 0.2 MG Oral Tablet
19131162301	0.0535788	drug_exposure any time prior through 0 days relative to index: {21 (drospirenone 3 MG / Ethinyl Estradiol 0.03 MG Oral Tablet) / 7 (Inert Ingredients 1 MG Oral Tablet) } Pack [Ocella 28 Day]
1551101302	0.0535127	drug_exposure during day -180 through 0 days relative to index: Prednisone 10 MG Oral Tablet
40169247302	0.053279	drug_exposure during day -180 through 0 days relative to index: 14 ACTUAT Fluticasone propionate 0.5 MG/ACTUAT / salmeterol 0.05 MG/ACTUAT Dry Powder Inhaler [Advair]
40166540301	0.0532052	drug_exposure any time prior through 0 days relative to index: Tamsulosin hydrochloride 0.4 MG Oral Capsule
902741302	-0.0531308	drug_exposure during day -180 through 0 days relative to index: Tobramycin 3 MG/ML Ophthalmic Solution
2213442301	-0.0530199	drug_exposure any time prior through 0 days relative to index: Influenza virus vaccine, trivalent, live, for intranasal use
40233235304	-0.0528104	drug_exposure during day -30 through 0 days relative to index: 12 HR CHLORPHENIRAMINE POLISTIREX 1.6 MG/ML / HYDROCODONE POLISTIREX 2 MG/ML Extended Release Suspension
2213283504	0.0526766	procedure_occurrence during day -30 through 0 days relative to index: Level IV - Surgical pathology, gross and microscopic examination Abortion - spontaneous/missed Artery, biopsy Bone marrow, biopsy Bone exostosis Brain/meninges, other than for tumor resection Breast, biopsy, not requiring microscopic evaluation of surgica
715235301	-0.0526455	drug_exposure any time prior through 0 days relative to index: Baclofen 10 MG Oral Tablet
2313636503	0.0526216	procedure_occurrence during day -180 through 0 days relative to index: Ophthalmological services: medical examination and evaluation, with initiation or continuation of diagnostic and treatment program; comprehensive, established patient, 1 or more visits
1154080301	0.0524654	drug_exposure any time prior through 0 days relative to index: rizatriptan 10 MG Disintegrating Oral Tablet
1309010302	-0.0524315	drug_exposure during day -180 through 0 days relative to index: Vitamin B 12 1 MG
974201302	-0.0523868	drug_exposure during day -180 through 0 days relative to index: Hydrochlorothiazide 25 MG / Lisinopril 20 MG Oral Tablet
42902232304	0.0523431	drug_exposure during day -30 through 0 days relative to index: {24 (Ethinyl Estradiol 0.02 MG / norethindrone acetate 1 MG Oral Tablet) / 4 (Ferrous fumarate 75 MG Oral Tablet) } Pack [Loestrin 24 Fe 28 Day]
45892490301	0.0523375	drug_exposure any time prior through 0 days relative to index: 60 ACTUAT Testosterone 12.5 MG/ACTUAT Topical Gel [Androgel]
19133333301	-0.0522816	drug_exposure any time prior through 0 days relative to index: Mefenamic Acid 250 MG Oral Capsule [Ponstel]
42902743302	-0.0521998	drug_exposure during day -180 through 0 days relative to index: Insulin Glargine 100 UNT/ML Pen Injector [Lantus]
40166831302	0.0521975	drug_exposure during day -180 through 0 days relative to index: 24 HR metoprolol succinate 50 MG Extended Release Oral Tablet [Toprol]
4214838301	-0.0521602	drug_exposure any time prior through 0 days relative to index: Influenza virus vaccine
19018786301	-0.0521079	drug_exposure any time prior through 0 days relative to index: Acyclovir 200 MG Oral Capsule
19073187301	-0.0520192	drug_exposure any time prior through 0 days relative to index: Amoxicillin 500 MG Oral Capsule
40175394301	0.0517661	drug_exposure any time prior through 0 days relative to index: Pravastatin Sodium 20 MG Oral Tablet
444239102	-0.0517376	condition_occurrence during day -180 through 0 days relative to index: Postprocedural state finding
2514520504	0.0515234	procedure_occurrence during day -30 through 0 days relative to index: Initial comprehensive preventive medicine evaluation and management of an individual including an age and gender appropriate history, examination, counseling/anticipatory guidance/risk factor reduction interventions, and the ordering of laboratory/diagnos
77646102	0.0514653	condition_occurrence during day -180 through 0 days relative to index: Disorder of bone and articular cartilage
4261206504	-0.051437	procedure_occurrence during day -30 through 0 days relative to index: Subsequent stage of staged operation
1334494301	0.0513828	drug_exposure any time prior through 0 days relative to index: Ramipril 10 MG Oral Capsule
40236648301	-0.0513346	drug_exposure any time prior through 0 days relative to index: Clomiphene Citrate 50 MG Oral Tablet
317893102	0.0513037	condition_occurrence during day -180 through 0 days relative to index: Paroxysmal supraventricular tachycardia
19019271301	-0.0512932	drug_exposure any time prior through 0 days relative to index: Naproxen 375 MG Oral Tablet
192667102	0.0512587	condition_occurrence during day -180 through 0 days relative to index: Atrophic gastritis
2213419504	0.0512189	procedure_occurrence during day -30 through 0 days relative to index: Immunization administration (includes percutaneous, intradermal, subcutaneous, or intramuscular injections); each additional vaccine (single or combination vaccine/toxoid) (List separately in addition to code for primary procedure)
998014301	0.0511249	drug_exposure any time prior through 0 days relative to index: Clindamycin 10 MG/ML Medicated Pad
19133853301	0.0511025	drug_exposure any time prior through 0 days relative to index: Ketorolac Tromethamine 10 MG Oral Tablet
2313655503	0.0510451	procedure_occurrence during day -180 through 0 days relative to index: Ophthalmoscopy, extended, with retinal drawing (eg, for retinal detachment, melanoma), with interpretation and report; subsequent
1314616301	-0.0510345	drug_exposure any time prior through 0 days relative to index: nebivolol 5 MG Oral Tablet [Bystolic]
19034886301	0.0507191	drug_exposure any time prior through 0 days relative to index: Omeprazole 20 MG Delayed Release Oral Capsule [Prilosec]
1741402302	-0.0506589	drug_exposure during day -180 through 0 days relative to index: terbinafine 250 MG Oral Tablet
40229229301	0.0505333	drug_exposure any time prior through 0 days relative to index: Atropine Sulfate 0.0194 MG / Hyoscyamine Sulfate 0.1037 MG / Phenobarbital 16.2 MG / Scopolamine Hydrobromide 0.0065 MG Oral Tablet
19034836301	0.0505312	drug_exposure any time prior through 0 days relative to index: Ofloxacin 3 MG/ML Ophthalmic Solution [Ocuflox]
40221776301	-0.0505155	drug_exposure any time prior through 0 days relative to index: Codeine Phosphate 2 MG/ML / Phenylephrine Hydrochloride 1 MG/ML / Promethazine Hydrochloride 1.25 MG/ML Oral Solution
2101597503	-0.050279	procedure_occurrence during day -180 through 0 days relative to index: Anesthesia for vaginal procedures (including biopsy of labia, vagina, cervix or endometrium); hysteroscopy and/or hysterosalpingography
43013661301	0.0502463	drug_exposure any time prior through 0 days relative to index: Hydrocortisone butyrate 1 MG/ML Topical Cream [Locoid]
40164516302	-0.0501802	drug_exposure during day -180 through 0 days relative to index: Clobetasol Propionate 0.5 MG/ML Topical Cream
40221704301	-0.0501315	drug_exposure any time prior through 0 days relative to index: Codeine Phosphate 2 MG/ML / Guaifenesin 20 MG/ML Oral Solution [Cheratussin]
2313634503	0.0501158	procedure_occurrence during day -180 through 0 days relative to index: Ophthalmological services: medical examination and evaluation with initiation of diagnostic and treatment program; comprehensive, new patient, 1 or more visits
19077546301	0.0501132	drug_exposure any time prior through 0 days relative to index: Furosemide 20 MG Oral Tablet
2314004503	0.0500534	procedure_occurrence during day -180 through 0 days relative to index: Spirometry, including graphic record, total and timed vital capacity, expiratory flow rate measurement(s), with or without maximal voluntary ventilation
40163576301	0.0499144	drug_exposure any time prior through 0 days relative to index: alclometasone dipropionate 0.5 MG/ML Topical Cream
40756931503	0.0498559	procedure_occurrence during day -180 through 0 days relative to index: Computed tomography, abdomen and pelvis; without contrast material
798875302	-0.0498331	drug_exposure during day -180 through 0 days relative to index: Clonazepam 0.5 MG Oral Tablet
443558102	-0.0497812	condition_occurrence during day -180 through 0 days relative to index: Allergic rhinitis due to animal dander
2015006	-0.0497403	index year: 2015
40174235304	-0.0496281	drug_exposure during day -30 through 0 days relative to index: dexlansoprazole 60 MG Delayed Release Oral Capsule [Dexilant]
19075342301	0.0494675	drug_exposure any time prior through 0 days relative to index: ciclopirox 7.7 MG/ML Topical Lotion
380733104	-0.0494453	condition_occurrence during day -30 through 0 days relative to index: Otalgia
256717104	-0.0494179	condition_occurrence during day -30 through 0 days relative to index: Bronchospasm
4227745503	-0.0493756	procedure_occurrence during day -180 through 0 days relative to index: Infertility study
19015230301	0.0492961	drug_exposure any time prior through 0 days relative to index: Adenosine Triphosphate
36250108301	0.0492822	drug_exposure any time prior through 0 days relative to index: Azelastine hydrochloride 0.137 MG/ACTUAT Metered Dose Nasal Spray [Astelin]
443776104	0.0492224	condition_occurrence during day -30 through 0 days relative to index: Brachial radiculitis
2314011504	-0.0491478	procedure_occurrence during day -30 through 0 days relative to index: Maximum breathing capacity, maximal voluntary ventilation
2211814503	-0.0491015	procedure_occurrence during day -180 through 0 days relative to index: Screening mammography, bilateral (2-view film study of each breast)
19030536301	0.0490673	drug_exposure any time prior through 0 days relative to index: Clarithromycin 500 MG Oral Tablet [Biaxin]
437246102	0.0490539	condition_occurrence during day -180 through 0 days relative to index: Vitamin B deficiency
40221874301	0.0488827	drug_exposure any time prior through 0 days relative to index: 24 HR Bupropion Hydrochloride 300 MG Extended Release Oral Tablet
19134070301	0.0486413	drug_exposure any time prior through 0 days relative to index: testosterone cypionate 200 MG/ML Injectable Solution
36250103301	-0.0485662	drug_exposure any time prior through 0 days relative to index: Azelastine hydrochloride 0.137 MG/ACTUAT Metered Dose Nasal Spray [Astepro]
715940301	0.0485348	drug_exposure any time prior through 0 days relative to index: Escitalopram 10 MG Oral Tablet
19037684301	-0.0485199	drug_exposure any time prior through 0 days relative to index: Sertraline 50 MG Oral Tablet [Zoloft]
260427102	-0.0484927	condition_occurrence during day -180 through 0 days relative to index: Common cold
2213427301	0.048425	drug_exposure any time prior through 0 days relative to index: Hepatitis A vaccine, adult dosage, for intramuscular use
40227429301	-0.0482975	drug_exposure any time prior through 0 days relative to index: prednisolone acetate 2 MG/ML / Sulfacetamide Sodium 100 MG/ML Ophthalmic Suspension [Blephamide]
19079119302	0.0482351	drug_exposure during day -180 through 0 days relative to index: Nystatin 100000 UNT/ML Oral Suspension
1156131301	-0.048139	drug_exposure any time prior through 0 days relative to index: Dextromethorphan 32 MG / Guaifenesin 595 MG / Pseudoephedrine 48 MG Extended Release Oral Tablet
40169766304	-0.0481306	drug_exposure during day -30 through 0 days relative to index: Levothyroxine Sodium 0.1 MG Oral Tablet
315286102	-0.0481075	condition_occurrence during day -180 through 0 days relative to index: Chronic ischemic heart disease
1322185301	0.0480605	drug_exposure any time prior through 0 days relative to index: clopidogrel 75 MG Oral Tablet [Plavix]
40481096503	0.0478306	procedure_occurrence during day -180 through 0 days relative to index: Screening for malignant neoplasm of prostate
2313666503	0.0478091	procedure_occurrence during day -180 through 0 days relative to index: External ocular photography with interpretation and report for documentation of medical progress (eg, close-up photography, slit lamp photography, goniophotography, stereo-photography)
2617177504	0.0474509	procedure_occurrence during day -30 through 0 days relative to index: Administration of influenza virus vaccine
997961301	0.0474195	drug_exposure any time prior through 0 days relative to index: Clindamycin 10 MG/ML Topical Foam
42902209301	0.0473101	drug_exposure any time prior through 0 days relative to index: {21 (Ethinyl Estradiol 0.02 MG / norethindrone acetate 1 MG Oral Tablet) } Pack [Microgestin 1/20 21 Day]
19019003302	0.0472771	drug_exposure during day -180 through 0 days relative to index: Fluconazole 200 MG Oral Tablet
40221873301	0.0472278	drug_exposure any time prior through 0 days relative to index: 24 HR Bupropion Hydrochloride 150 MG Extended Release Oral Tablet [Wellbutrin]
2106527503	0.0472182	procedure_occurrence during day -180 through 0 days relative to index: Laryngoscopy, flexible fiberoptic; diagnostic
40221966301	-0.0471686	drug_exposure any time prior through 0 days relative to index: Acetaminophen 24 MG/ML / Codeine Phosphate 2.4 MG/ML Oral Solution
40225696301	-0.0471399	drug_exposure any time prior through 0 days relative to index: {28 (Estrogens, Conjugated (USP) 0.625 MG / medroxyprogesterone acetate 2.5 MG Oral Tablet) } Pack [Prempro 0.625/2.5 28 Day]
2414389503	-0.047093	procedure_occurrence during day -180 through 0 days relative to index: Unlisted special service, procedure or report
19113288301	0.0469785	drug_exposure any time prior through 0 days relative to index: Fenofibrate 145 MG Oral Tablet [Tricor]
4206148104	0.0469482	condition_occurrence during day -30 through 0 days relative to index: Syncope and collapse
2313991503	-0.0469032	procedure_occurrence during day -180 through 0 days relative to index: Duplex scan of extremity veins including responses to compression and other maneuvers; unilateral or limited study
40163208301	-0.0467951	drug_exposure any time prior through 0 days relative to index: Phenytoin sodium 100 MG Extended Release Oral Capsule
1322185302	0.046516	drug_exposure during day -180 through 0 days relative to index: clopidogrel 75 MG Oral Tablet [Plavix]
74855102	0.0464996	condition_occurrence during day -180 through 0 days relative to index: Genital herpes simplex
40221863301	-0.046406	drug_exposure any time prior through 0 days relative to index: Smoking Cessation 12 HR Bupropion Hydrochloride 150 MG Extended Release Oral Tablet [Zyban]
40174947301	0.0461765	drug_exposure any time prior through 0 days relative to index: Levothyroxine Sodium 0.1 MG Oral Tablet [Synthroid]
40163630301	0.0461739	drug_exposure any time prior through 0 days relative to index: levocetirizine dihydrochloride 5 MG Oral Tablet
46234349301	0.0460625	drug_exposure any time prior through 0 days relative to index: NITROFURANTOIN, MACROCRYSTALS 100 MG Oral Capsule
434613102	-0.0460203	condition_occurrence during day -180 through 0 days relative to index: Generalized anxiety disorder
443257102	-0.0459804	condition_occurrence during day -180 through 0 days relative to index: Swelling / lump finding
40175294301	-0.0459587	drug_exposure any time prior through 0 days relative to index: POLYETHYLENE GLYCOL 3350 60 MG/ML / Potassium Chloride 0.01 MEQ/ML / Sodium Bicarbonate 0.02 MEQ/ML / Sodium Chloride 0.025 MEQ/ML / sodium sulfate 0.04 MEQ/ML Oral Solution
19127918301	0.0459029	drug_exposure any time prior through 0 days relative to index: {21 (Ethinyl Estradiol 0.03 MG / Levonorgestrel 0.15 MG Oral Tablet) / 7 (Inert Ingredients 1 MG Oral Tablet) } Pack [Levora 0.15/30 28 Day]
19128003301	0.045888	drug_exposure any time prior through 0 days relative to index: {21 (Ethinyl Estradiol 0.035 MG / Norethindrone 0.4 MG Oral Tablet) / 7 (Inert Ingredients 1 MG Oral Tablet) } Pack [Ovcon 35 28 Day]
437663102	0.0458639	condition_occurrence during day -180 through 0 days relative to index: Fever
2314330504	-0.0457542	procedure_occurrence during day -30 through 0 days relative to index: Chiropractic manipulative treatment (CMT); spinal, 1-2 regions
4250598503	-0.0456982	procedure_occurrence during day -180 through 0 days relative to index: Contraception care management
40166830301	0.0456391	drug_exposure any time prior through 0 days relative to index: 24 HR metoprolol succinate 50 MG Extended Release Oral Tablet
40231933301	0.0455041	drug_exposure any time prior through 0 days relative to index: Acetaminophen 325 MG / Oxycodone Hydrochloride 7.5 MG Oral Tablet [Endocet]
40184727301	-0.0453871	drug_exposure any time prior through 0 days relative to index: Loperamide Hydrochloride 2 MG Oral Capsule
2211509503	-0.0452974	procedure_occurrence during day -180 through 0 days relative to index: Radiologic examination, abdomen; complete acute abdomen series, including supine, erect, and/or decubitus views, single view chest
2314073504	0.0452122	procedure_occurrence during day -30 through 0 days relative to index: Professional services for allergen immunotherapy not including provision of allergenic extracts; single injection
2002703503	-0.0450403	procedure_occurrence during day -180 through 0 days relative to index: Colonoscopy
2514399503	0.0449609	procedure_occurrence during day -180 through 0 days relative to index: Office or other outpatient visit for the evaluation and management of an established patient, which requires at least 2 of these 3 key components: A comprehensive history; A comprehensive examination; Medical decision making of high complexity. Counseling
19075378301	0.0449194	drug_exposure any time prior through 0 days relative to index: Ciprofloxacin 3 MG/ML Ophthalmic Solution
40174880301	0.0449066	drug_exposure any time prior through 0 days relative to index: Levothyroxine Sodium 0.075 MG Oral Tablet
36250102302	0.0447889	drug_exposure during day -180 through 0 days relative to index: mometasone furoate 0.05 MG/ACTUAT Metered Dose Nasal Spray [Nasonex]
19078344301	-0.0447877	drug_exposure any time prior through 0 days relative to index: Hydrocortisone 25 MG/ML Topical Cream
2211373503	-0.0447131	procedure_occurrence during day -180 through 0 days relative to index: Radiologic examination, ribs, unilateral; including posteroanterior chest, minimum of 3 views
19041103301	0.0446632	drug_exposure any time prior through 0 days relative to index: terconazole 4 MG/ML Vaginal Cream [Terazol 7]
778478301	-0.0445758	drug_exposure any time prior through 0 days relative to index: tizanidine 2 MG Oral Tablet
140648102	0.0445646	condition_occurrence during day -180 through 0 days relative to index: Onychomycosis due to dermatophyte
1150351301	0.0444426	drug_exposure any time prior through 0 days relative to index: meloxicam 7.5 MG Oral Tablet
40176686301	0.0444083	drug_exposure any time prior through 0 days relative to index: Dextromethorphan Hydrobromide 3 MG/ML / Promethazine Hydrochloride 1.25 MG/ML Oral Solution
19027462302	0.0443141	drug_exposure during day -180 through 0 days relative to index: Hydrocortisone 10 MG/ML / Neomycin 3.5 MG/ML / Polymyxin B 10000 UNT/ML Otic Solution
8003	-0.0442819	age group: 40-44
81378102	-0.0442706	condition_occurrence during day -180 through 0 days relative to index: Chondromalacia of patella
19039745301	0.044158	drug_exposure any time prior through 0 days relative to index: Dexamethasone 0.001 MG/MG / Tobramycin 0.003 MG/MG Ophthalmic Ointment [Tobradex]
42901928302	-0.0441517	drug_exposure during day -180 through 0 days relative to index: Brompheniramine Maleate 0.4 MG/ML / Dextromethorphan Hydrobromide 2 MG/ML / Pseudoephedrine Hydrochloride 6 MG/ML Oral Solution
2514521504	0.0441424	procedure_occurrence during day -30 through 0 days relative to index: Initial comprehensive preventive medicine evaluation and management of an individual including an age and gender appropriate history, examination, counseling/anticipatory guidance/risk factor reduction interventions, and the ordering of laboratory/diagnos
1799140301	0.04414	drug_exposure any time prior through 0 days relative to index: Oseltamivir 75 MG Oral Capsule [Tamiflu]
40173346301	0.0441248	drug_exposure any time prior through 0 days relative to index: Phentermine Hydrochloride 30 MG Oral Capsule
200219102	0.0441202	condition_occurrence during day -180 through 0 days relative to index: Abdominal pain
440383102	-0.0440955	condition_occurrence during day -180 through 0 days relative to index: Depressive disorder
723020302	0.0440884	drug_exposure during day -180 through 0 days relative to index: Diazepam 10 MG Oral Tablet
23325102	-0.044016	condition_occurrence during day -180 through 0 days relative to index: Heartburn
40239946301	0.0438235	drug_exposure any time prior through 0 days relative to index: acrivastine 8 MG / Pseudoephedrine Hydrochloride 60 MG Oral Capsule [Semprex-D]
836718301	0.0437608	drug_exposure any time prior through 0 days relative to index: Temazepam 15 MG Oral Capsule
312950102	-0.0437532	condition_occurrence during day -180 through 0 days relative to index: IgE-mediated allergic asthma
4239682102	0.043669	condition_occurrence during day -180 through 0 days relative to index: Chronic phototoxic dermatitis
19125043301	0.0436182	drug_exposure any time prior through 0 days relative to index: sitagliptin 100 MG Oral Tablet [Januvia]
2109747503	0.0435984	procedure_occurrence during day -180 through 0 days relative to index: Measurement of post-voiding residual urine and/or bladder capacity by ultrasound, non-imaging
255573102	0.043567	condition_occurrence during day -180 through 0 days relative to index: Chronic obstructive lung disease
40175291301	-0.0433148	drug_exposure any time prior through 0 days relative to index: POLYETHYLENE GLYCOL 3350 59 MG/ML / Potassium Chloride 0.01 MEQ/ML / Sodium Bicarbonate 0.02 MEQ/ML / Sodium Chloride 0.025 MEQ/ML / sodium sulfate 0.04 MEQ/ML Oral Solution [Golytely]
36250108304	0.0432438	drug_exposure during day -30 through 0 days relative to index: Azelastine hydrochloride 0.137 MG/ACTUAT Metered Dose Nasal Spray [Astelin]
19129357304	0.0431474	drug_exposure during day -30 through 0 days relative to index: {7 (Ethinyl Estradiol 0.035 MG / norgestimate 0.18 MG Oral Tablet) / 7 (Ethinyl Estradiol 0.035 MG / norgestimate 0.215 MG Oral Tablet) / 7 (Ethinyl Estradiol 0.035 MG / norgestimate 0.25 MG Oral Tablet) / 7 (Inert Ingredients 1 MG Oral Tablet) } Pack [Tr
1738368301	0.0431137	drug_exposure any time prior through 0 days relative to index: cefprozil 500 MG Oral Tablet
1708904301	-0.0430688	drug_exposure any time prior through 0 days relative to index: Minocycline 50 MG Oral Capsule
19075394304	-0.0430669	drug_exposure during day -30 through 0 days relative to index: Citalopram 40 MG Oral Tablet
319843102	-0.0430533	condition_occurrence during day -180 through 0 days relative to index: Mitral valve disorder
40047974301	-0.0430216	drug_exposure any time prior through 0 days relative to index: Granisetron Injectable Solution
43012433302	0.0429937	drug_exposure during day -180 through 0 days relative to index: 21 DAY Ethinyl Estradiol 0.000625 MG/HR / Etonogestrel 0.005 MG/HR Vaginal Ring [NuvaRing]
19131610301	0.0429919	drug_exposure any time prior through 0 days relative to index: Phentermine Hydrochloride 37.5 MG Oral Tablet
42800452301	0.0429862	drug_exposure any time prior through 0 days relative to index: Butenafine hydrochloride 10 MG/ML Topical Cream
40176723302	0.0429846	drug_exposure during day -180 through 0 days relative to index: Dicyclomine Hydrochloride 10 MG Oral Capsule
40221704302	-0.0429537	drug_exposure during day -180 through 0 days relative to index: Codeine Phosphate 2 MG/ML / Guaifenesin 20 MG/ML Oral Solution [Cheratussin]
40223835301	-0.0427827	drug_exposure any time prior through 0 days relative to index: Fexofenadine hydrochloride 60 MG Oral Tablet [Allegra]
2211460503	-0.042739	procedure_occurrence during day -180 through 0 days relative to index: Radiologic examination, finger(s), minimum of 2 views
46234523301	0.0426313	drug_exposure any time prior through 0 days relative to index: doxycycline hyclate 100 MG Oral Capsule
2101947503	-0.0426219	procedure_occurrence during day -180 through 0 days relative to index: Shaving of epidermal or dermal lesion, single lesion, trunk, arms or legs; lesion diameter 0.5 cm or less
2514437504	-0.0424973	procedure_occurrence during day -30 through 0 days relative to index: Emergency department visit for the evaluation and management of a patient, which requires these 3 key components within the constraints imposed by the urgency of the patient's clinical condition and/or mental status: A comprehensive history; A comprehensi
2314290503	0.0424032	procedure_occurrence during day -180 through 0 days relative to index: Manual therapy techniques (eg, mobilization/ manipulation, manual lymphatic drainage, manual traction), 1 or more regions, each 15 minutes
439926102	0.0423165	condition_occurrence during day -180 through 0 days relative to index: Malaise and fatigue
40233964301	-0.0421335	drug_exposure any time prior through 0 days relative to index: Triamcinolone Acetonide 0.001 MG/MG Topical Ointment
1150347301	0.04203	drug_exposure any time prior through 0 days relative to index: meloxicam 15 MG Oral Tablet
45775482301	-0.0419955	drug_exposure any time prior through 0 days relative to index: Hydrocortisone 25 MG/ML Topical Cream [Proctosol]
2314213504	-0.0418362	procedure_occurrence during day -30 through 0 days relative to index: Therapeutic, prophylactic, or diagnostic injection (specify substance or drug); subcutaneous or intramuscular
19074977301	0.0417542	drug_exposure any time prior through 0 days relative to index: Ceftriaxone 250 MG Injection
439150104	-0.0417456	condition_occurrence during day -30 through 0 days relative to index: Hypersomnia with sleep apnea
4090425102	-0.0417303	condition_occurrence during day -180 through 0 days relative to index: Altered sensation of skin
24660104	-0.0416911	condition_occurrence during day -30 through 0 days relative to index: Acute tonsillitis
442256102	-0.0416549	condition_occurrence during day -180 through 0 days relative to index: Disorder of bursa of shoulder region
40162359301	-0.0416386	drug_exposure any time prior through 0 days relative to index: Diclofenac Sodium 75 MG Delayed Release Oral Tablet
40163744301	-0.0415543	drug_exposure any time prior through 0 days relative to index: Guaifenesin 20 MG/ML / Hydrocodone Bitartrate 1 MG/ML Oral Solution
40232756301	-0.0415221	drug_exposure any time prior through 0 days relative to index: Oxycodone Hydrochloride 5 MG Oral Tablet
42742393503	-0.0414214	procedure_occurrence during day -180 through 0 days relative to index: Needle electromyography, each extremity, with related paraspinal areas, when performed, done with nerve conduction, amplitude and latency/velocity study; complete, five or more muscles studied, innervated by three or more nerves or four or more spinal lev
72576102	0.0414155	condition_occurrence during day -180 through 0 days relative to index: Benign tumor of breast
19057478301	0.0413789	drug_exposure any time prior through 0 days relative to index: Betamethasone 0.5 MG/ML Topical Cream
40223182301	0.0413583	drug_exposure any time prior through 0 days relative to index: 24 HR Fexofenadine hydrochloride 180 MG / Pseudoephedrine Hydrochloride 240 MG Extended Release Oral Tablet [Allegra-D]
4002650104	0.0412547	condition_occurrence during day -30 through 0 days relative to index: Plantar fasciitis
1790982302	-0.0411764	drug_exposure during day -180 through 0 days relative to index: chlorhexidine gluconate 1.2 MG/ML Mouthwash
4064918504	-0.041106	procedure_occurrence during day -30 through 0 days relative to index: Diabetes mellitus screening
40228842304	0.04107	drug_exposure during day -30 through 0 days relative to index: {24 (Ethinyl Estradiol 0.01 MG / norethindrone acetate 1 MG Oral Tablet) / 2 (Ethinyl Estradiol 0.01 MG Oral Tablet) / 2 (Ferrous fumarate 75 MG Oral Tablet) } Pack [Lo Loestrin Fe 28 Day]
198263102	0.0408714	condition_occurrence during day -180 through 0 days relative to index: Right upper quadrant pain
1506270301	0.0406784	drug_exposure any time prior through 0 days relative to index: Methylprednisolone
40231932301	0.0406686	drug_exposure any time prior through 0 days relative to index: Acetaminophen 325 MG / Oxycodone Hydrochloride 7.5 MG Oral Tablet
2211813503	0.0406608	procedure_occurrence during day -180 through 0 days relative to index: Mammography; bilateral
1115129301	-0.0406449	drug_exposure any time prior through 0 days relative to index: Naproxen sodium 550 MG Oral Tablet
40236824301	0.0405283	drug_exposure any time prior through 0 days relative to index: Phenazopyridine hydrochloride 100 MG Oral Tablet
920458301	-0.0404488	drug_exposure any time prior through 0 days relative to index: Betamethasone
961050302	-0.0403771	drug_exposure during day -180 through 0 days relative to index: Ranitidine 150 MG Oral Tablet
141095104	0.040322	condition_occurrence during day -30 through 0 days relative to index: Acne
42898212301	0.0402655	drug_exposure any time prior through 0 days relative to index: 12 HR Dextromethorphan Hydrobromide 30 MG / Guaifenesin 800 MG Extended Release Oral Tablet
40167213301	0.0401304	drug_exposure any time prior through 0 days relative to index: Metoprolol Tartrate 25 MG Oral Tablet
2213487302	-0.0401281	drug_exposure during day -180 through 0 days relative to index: Zoster (shingles) vaccine, live, for subcutaneous injection
2314281503	-0.0400734	procedure_occurrence during day -180 through 0 days relative to index: Application of a modality to 1 or more areas; ultrasound, each 15 minutes
40228087302	-0.040063	drug_exposure during day -180 through 0 days relative to index: Triamcinolone Acetonide 1 MG/ML Topical Cream
201078102	0.0400428	condition_occurrence during day -180 through 0 days relative to index: Atrophic vaginitis
2211482503	0.0399793	procedure_occurrence during day -180 through 0 days relative to index: Radiologic examination, knee; complete, 4 or more views
19010431301	-0.0399693	drug_exposure any time prior through 0 days relative to index: valacyclovir 500 MG Oral Tablet [Valtrex]
40165789301	-0.0399051	drug_exposure any time prior through 0 days relative to index: Enalapril Maleate 5 MG Oral Tablet
40167435301	-0.0397586	drug_exposure any time prior through 0 days relative to index: buspirone hydrochloride 15 MG Oral Tablet
19019115301	-0.0395513	drug_exposure any time prior through 0 days relative to index: Lovastatin 10 MG Oral Tablet
40228844301	-0.039443	drug_exposure any time prior through 0 days relative to index: {24 (drospirenone 3 MG / Ethinyl Estradiol 0.02 MG / levomefolate calcium 0.451 MG Oral Tablet) / 4 (levomefolate calcium 0.451 MG Oral Tablet) } Pack [Beyaz 28 Day]
36250102304	0.0393842	drug_exposure during day -30 through 0 days relative to index: mometasone furoate 0.05 MG/ACTUAT Metered Dose Nasal Spray [Nasonex]
40175026301	-0.0393155	drug_exposure any time prior through 0 days relative to index: Levothyroxine Sodium 0.137 MG Oral Tablet
720729301	0.0393149	drug_exposure any time prior through 0 days relative to index: zaleplon 10 MG Oral Capsule [Sonata]
19029027301	-0.0393089	drug_exposure any time prior through 0 days relative to index: Lisinopril 30 MG Oral Tablet
40171548301	0.0391977	drug_exposure any time prior through 0 days relative to index: Amlodipine 10 MG / Benazepril hydrochloride 20 MG Oral Capsule [Lotrel]
40162672301	-0.0390857	drug_exposure any time prior through 0 days relative to index: Amitriptyline Hydrochloride 10 MG Oral Tablet
2211451503	0.0390133	procedure_occurrence during day -180 through 0 days relative to index: Radiologic examination, elbow; complete, minimum of 3 views
1195498301	0.0388232	drug_exposure any time prior through 0 days relative to index: Etodolac 400 MG Oral Tablet
40237546302	-0.0388115	drug_exposure during day -180 through 0 days relative to index: 24 HR Niacin 500 MG Extended Release Oral Tablet [Niaspan]
2514417503	0.0386844	procedure_occurrence during day -180 through 0 days relative to index: Office consultation for a new or established patient, which requires these 3 key components: A detailed history; A detailed examination; and Medical decision making of low complexity. Counseling and/or coordination of care with other physicians, other qua
722159301	0.0386815	drug_exposure any time prior through 0 days relative to index: Paroxetine Hydrochloride 25 MG Extended Release Oral Tablet [Paxil]
19129252301	-0.0386626	drug_exposure any time prior through 0 days relative to index: {84 (Ethinyl Estradiol 0.03 MG / Levonorgestrel 0.15 MG Oral Tablet) / 7 (Inert Ingredients 1 MG Oral Tablet) } Pack [Quasense 91 Day]
40166166301	0.0385757	drug_exposure any time prior through 0 days relative to index: Atovaquone 250 MG / proguanil hydrochloride 100 MG Oral Tablet [Malarone]
19129297301	-0.0385636	drug_exposure any time prior through 0 days relative to index: {21 (Desogestrel 0.15 MG / Ethinyl Estradiol 0.02 MG Oral Tablet) / 5 (Ethinyl Estradiol 0.01 MG Oral Tablet) / 2 (Inert Ingredients 1 MG Oral Tablet) } Pack
40175210301	-0.0384951	drug_exposure any time prior through 0 days relative to index: Levothyroxine Sodium 0.05 MG Oral Tablet
4214838304	-0.038412	drug_exposure during day -30 through 0 days relative to index: Influenza virus vaccine
40175174302	0.0383531	drug_exposure during day -180 through 0 days relative to index: Levothyroxine Sodium 0.025 MG Oral Tablet
36250075302	0.0383227	drug_exposure during day -180 through 0 days relative to index: ciclesonide 0.05 MG/ACTUAT Metered Dose Nasal Spray [Omnaris]
2414390504	-0.0383071	procedure_occurrence during day -30 through 0 days relative to index: Office or other outpatient visit for the evaluation and management of a new patient, which requires these 3 key components: A problem focused history; A problem focused examination; Straightforward medical decision making. Counseling and/or coordination o
42708401301	0.0382749	drug_exposure any time prior through 0 days relative to index: ezetimibe 10 MG / Simvastatin 20 MG Oral Tablet [Vytorin]
439082104	-0.0382533	condition_occurrence during day -30 through 0 days relative to index: Menopausal syndrome
43532831301	0.0379701	drug_exposure any time prior through 0 days relative to index: {21 (Ethinyl Estradiol 0.02 MG / Levonorgestrel 0.1 MG Oral Tablet) / 7 (Inert Ingredients 1 MG Oral Tablet) } Pack [Orsythia 28 Day]
40239099301	-0.0379671	drug_exposure any time prior through 0 days relative to index: docosahexaenoic acid 250 MG Oral Capsule
19131097301	-0.0379146	drug_exposure any time prior through 0 days relative to index: POLYETHYLENE GLYCOL 3350 420000 MG / Potassium Chloride 1480 MG / Sodium Bicarbonate 5720 MG / Sodium Chloride 11200 MG Powder for Oral Solution
1778167301	0.0377989	drug_exposure any time prior through 0 days relative to index: Cefuroxime 250 MG Oral Tablet [Ceftin]
134438104	0.0377745	condition_occurrence during day -30 through 0 days relative to index: Contact dermatitis
19102542301	-0.0377079	drug_exposure any time prior through 0 days relative to index: Guaifenesin 400 MG / Phenylephrine 30 MG Extended Release Oral Capsule
797619301	-0.0376234	drug_exposure any time prior through 0 days relative to index: Citalopram 20 MG Oral Tablet [Celexa]
19047727301	0.0376109	drug_exposure any time prior through 0 days relative to index: Ciprofloxacin 2 MG/ML / Hydrocortisone 10 MG/ML Otic Suspension [Cipro HC]
313878104	-0.0375725	condition_occurrence during day -30 through 0 days relative to index: Respiratory symptom
442588102	-0.037509	condition_occurrence during day -180 through 0 days relative to index: Obstructive sleep apnea syndrome
743717304	-0.0374141	drug_exposure during day -30 through 0 days relative to index: 24 HR venlafaxine 150 MG Extended Release Oral Capsule
40221717301	-0.0373584	drug_exposure any time prior through 0 days relative to index: Codeine Phosphate 2 MG/ML / Guaifenesin 20 MG/ML Oral Solution [Mytussin AC]
46234049301	-0.0372861	drug_exposure any time prior through 0 days relative to index: 3 ML Insulin, Aspart, Human 100 UNT/ML Pen Injector [NovoLog]
1154621301	0.0372364	drug_exposure any time prior through 0 days relative to index: 200 ACTUAT Albuterol 0.09 MG/ACTUAT Metered Dose Inhaler [Proventil]
36250149301	0.0372344	drug_exposure any time prior through 0 days relative to index: Triamcinolone Acetonide 0.055 MG/ACTUAT Metered Dose Nasal Spray [Nasacort]
2102577504	0.0371366	procedure_occurrence during day -30 through 0 days relative to index: Destruction (eg, laser surgery, electrosurgery, cryosurgery, chemosurgery, surgical curettement), premalignant lesions (eg, actinic keratoses); first lesion
40164505302	-0.037095	drug_exposure during day -180 through 0 days relative to index: Clobetasol Propionate 0.0005 MG/MG Topical Ointment
40757035503	-0.0367584	procedure_occurrence during day -180 through 0 days relative to index: Scanning computerized ophthalmic diagnostic imaging, posterior segment, with interpretation and report, unilateral or bilateral; optic nerve
19077462301	-0.0366367	drug_exposure any time prior through 0 days relative to index: Fluoxetine 10 MG Oral Capsule
40233236302	0.036586	drug_exposure during day -180 through 0 days relative to index: 12 HR CHLORPHENIRAMINE POLISTIREX 1.6 MG/ML / HYDROCODONE POLISTIREX 2 MG/ML Extended Release Suspension [Tussionex]
2314263503	-0.0365331	procedure_occurrence during day -180 through 0 days relative to index: Physical therapy re-evaluation
1548198301	-0.0364633	drug_exposure any time prior through 0 days relative to index: Estradiol 1 MG Oral Tablet
440029102	-0.0363996	condition_occurrence during day -180 through 0 days relative to index: Viral disease
381859104	0.036373	condition_occurrence during day -30 through 0 days relative to index: Infective otitis externa
438720102	0.0363333	condition_occurrence during day -180 through 0 days relative to index: Mixed hyperlipidemia
42800173301	-0.0361851	drug_exposure any time prior through 0 days relative to index: hydrocortisone acetate 25 MG Rectal Suppository
19077950301	-0.03612	drug_exposure any time prior through 0 days relative to index: Hydrocortisone 10 MG/ML / Neomycin 3.5 MG/ML / Polymyxin B 10000 UNT/ML Otic Suspension
194083102	-0.0360752	condition_occurrence during day -180 through 0 days relative to index: Vaginitis and vulvovaginitis
201916102	0.0360031	condition_occurrence during day -180 through 0 days relative to index: Ureteric stone
40166824301	0.0359927	drug_exposure any time prior through 0 days relative to index: 24 HR metoprolol succinate 100 MG Extended Release Oral Tablet
40168103301	0.0359228	drug_exposure any time prior through 0 days relative to index: Ofloxacin 3 MG/ML Otic Solution [Floxin]
40162381302	-0.0358869	drug_exposure during day -180 through 0 days relative to index: Econazole Nitrate 10 MG/ML Topical Cream
2211737503	-0.0358777	procedure_occurrence during day -180 through 0 days relative to index: Ultrasound, soft tissues of head and neck (eg, thyroid, parathyroid, parotid), real time with image documentation
40162570301	0.0358673	drug_exposure any time prior through 0 days relative to index: Acetaminophen 650 MG / Hydrocodone Bitartrate 10 MG Oral Tablet
1549218301	0.0358588	drug_exposure any time prior through 0 days relative to index: Estrogens, Conjugated (USP) 0.625 MG/ML Vaginal Cream [Premarin]
315078104	0.0358567	condition_occurrence during day -30 through 0 days relative to index: Palpitations
905236302	0.0358495	drug_exposure during day -180 through 0 days relative to index: mometasone furoate 1 MG/ML Topical Cream
42872402104	0.0358423	condition_occurrence during day -30 through 0 days relative to index: Coronary arteriosclerosis in native artery
2514548504	-0.0357691	procedure_occurrence during day -30 through 0 days relative to index: Telephone evaluation and management service by a physician or other qualified health care professional who may report evaluation and management services provided to an established patient, parent, or guardian not originating from a related E/M service pro
1115129302	-0.0357546	drug_exposure during day -180 through 0 days relative to index: Naproxen sodium 550 MG Oral Tablet
40243340301	0.0356954	drug_exposure any time prior through 0 days relative to index: Atropine Sulfate 0.025 MG / Diphenoxylate Hydrochloride 2.5 MG Oral Tablet
19031915301	0.0356189	drug_exposure any time prior through 0 days relative to index: cefprozil 250 MG Oral Tablet [Cefzil]
1136687302	-0.035479	drug_exposure during day -180 through 0 days relative to index: benzonatate 200 MG Oral Capsule
320128104	0.0354601	condition_occurrence during day -30 through 0 days relative to index: Essential hypertension
19082350301	0.0354427	drug_exposure any time prior through 0 days relative to index: 24 HR Isosorbide Mononitrate 30 MG Extended Release Oral Tablet
19123175301	0.035258	drug_exposure any time prior through 0 days relative to index: Omega-3 Acid Ethyl Esters (USP) 1000 MG Oral Capsule [Lovaza]
2314074503	0.0352373	procedure_occurrence during day -180 through 0 days relative to index: Professional services for allergen immunotherapy not including provision of allergenic extracts; 2 or more injections
72990102	-0.0351869	condition_occurrence during day -180 through 0 days relative to index: Localized osteoarthrosis uncertain if primary OR secondary
19102773304	0.0351749	drug_exposure during day -30 through 0 days relative to index: moxifloxacin 5 MG/ML Ophthalmic Solution [Vigamox]
380094102	0.03517	condition_occurrence during day -180 through 0 days relative to index: Carpal tunnel syndrome
19133566301	0.0351698	drug_exposure any time prior through 0 days relative to index: 24 HR Diltiazem Hydrochloride 240 MG Extended Release Oral Capsule
715298301	-0.0351507	drug_exposure any time prior through 0 days relative to index: duloxetine 30 MG Delayed Release Oral Capsule [Cymbalta]
2313869503	0.0350803	procedure_occurrence during day -180 through 0 days relative to index: Echocardiography, transthoracic, real-time with image documentation (2D), includes M-mode recording, when performed, complete, with spectral Doppler echocardiography, and with color flow Doppler echocardiography
73008102	-0.0350711	condition_occurrence during day -180 through 0 days relative to index: Enthesopathy
2313637503	-0.0349898	procedure_occurrence during day -180 through 0 days relative to index: Determination of refractive state
40163497301	0.034741	drug_exposure any time prior through 0 days relative to index: Zolpidem tartrate 12.5 MG Extended Release Oral Tablet [Ambien]
1738731301	0.0346908	drug_exposure any time prior through 0 days relative to index: doxycycline hyclate 100 MG Delayed Release Oral Tablet [Doryx]
40223834301	-0.0345232	drug_exposure any time prior through 0 days relative to index: Fexofenadine hydrochloride 60 MG Oral Tablet
40169235301	-0.0343716	drug_exposure any time prior through 0 days relative to index: 120 ACTUAT Fluticasone propionate 0.22 MG/ACTUAT Metered Dose Inhaler [Flovent]
2211501503	0.0343557	procedure_occurrence during day -180 through 0 days relative to index: Magnetic resonance (eg, proton) imaging, any joint of lower extremity; without contrast material
19076134301	0.034352	drug_exposure any time prior through 0 days relative to index: Dexamethasone 1 MG/ML / Tobramycin 3 MG/ML Ophthalmic Suspension
19127937302	0.0343219	drug_exposure during day -180 through 0 days relative to index: {7 (Ethinyl Estradiol 0.025 MG / norgestimate 0.18 MG Oral Tablet) / 7 (Ethinyl Estradiol 0.025 MG / norgestimate 0.215 MG Oral Tablet) / 7 (Ethinyl Estradiol 0.025 MG / norgestimate 0.25 MG Oral Tablet) / 7 (Inert Ingredients 1 MG Oral Tablet) } Pack
1154192301	0.0343014	drug_exposure any time prior through 0 days relative to index: montelukast 10 MG Oral Tablet [Singulair]
19012749301	-0.0342157	drug_exposure any time prior through 0 days relative to index: mometasone furoate 0.001 MG/MG Topical Ointment
1517959301	0.0341741	drug_exposure any time prior through 0 days relative to index: Niacin 500 MG Extended Release Oral Tablet [Niaspan]
374375102	-0.0341507	condition_occurrence during day -180 through 0 days relative to index: Impacted cerumen
19098376301	-0.0341121	drug_exposure any time prior through 0 days relative to index: Pimecrolimus 10 MG/ML Topical Cream [Elidel]
1154192304	0.0339866	drug_exposure during day -30 through 0 days relative to index: montelukast 10 MG Oral Tablet [Singulair]
40163928301	0.0339035	drug_exposure any time prior through 0 days relative to index: 24 HR Metformin hydrochloride 750 MG Extended Release Oral Tablet
923755301	0.0338744	drug_exposure any time prior through 0 days relative to index: Omeprazole 40 MG / Sodium Bicarbonate 1100 MG Oral Capsule [Zegerid Reformulated Aug 2006]
19075032302	0.0337746	drug_exposure during day -180 through 0 days relative to index: Cephalexin 250 MG Oral Capsule
19019113302	0.0337723	drug_exposure during day -180 through 0 days relative to index: Lorazepam 1 MG Oral Tablet
19019309301	-0.0337011	drug_exposure any time prior through 0 days relative to index: Nifedipine 10 MG Oral Capsule
19000500301	0.0336198	drug_exposure any time prior through 0 days relative to index: Mefloquine Hydrochloride 250 MG Oral Tablet
40239565301	-0.0335952	drug_exposure any time prior through 0 days relative to index: 0.5 ML Influenza Virus Vaccine, Inactivated A-California-07-2009 X-179A (H1N1) strain 0.03 MG/ML / Influenza Virus Vaccine, Inactivated A-Victoria-210-2009 X-187 (H3N2) (A-Perth-16-2009) strain 0.03 MG/ML / Influenza Virus Vaccine, Inactivated B-Brisbane-
439926104	0.0335772	condition_occurrence during day -30 through 0 days relative to index: Malaise and fatigue
196163102	0.0335763	condition_occurrence during day -180 through 0 days relative to index: Cervicitis and endocervicitis
40180087301	-0.03356	drug_exposure any time prior through 0 days relative to index: Promethazine Hydrochloride 50 MG
19075394301	-0.0335546	drug_exposure any time prior through 0 days relative to index: Citalopram 40 MG Oral Tablet
40221904302	0.0335447	drug_exposure during day -180 through 0 days relative to index: Acetaminophen 300 MG / Codeine Phosphate 30 MG Oral Tablet
46276024301	0.0334476	drug_exposure any time prior through 0 days relative to index: 60 ACTUAT formoterol fumarate 0.005 MG/ACTUAT / mometasone furoate 0.2 MG/ACTUAT Metered Dose Inhaler [Dulera]
19019074301	-0.0334142	drug_exposure any time prior through 0 days relative to index: Ibuprofen 800 MG Oral Tablet
36250132302	0.0334056	drug_exposure during day -180 through 0 days relative to index: Olopatadine hydrochloride 0.665 MG/ACTUAT Metered Dose Nasal Spray [PATANASE]
201061102	-0.0333735	condition_occurrence during day -180 through 0 days relative to index: Diaphragmatic hernia
79908102	-0.0331738	condition_occurrence during day -180 through 0 days relative to index: Muscle weakness
704944302	0.0331734	drug_exposure during day -180 through 0 days relative to index: Methocarbamol 500 MG Oral Tablet
42902689301	-0.033139	drug_exposure any time prior through 0 days relative to index: exenatide 0.005 MG/ACTUAT Pen Injector [Byetta]
19019113304	0.0330516	drug_exposure during day -30 through 0 days relative to index: Lorazepam 1 MG Oral Tablet
2314205503	-0.0330165	procedure_occurrence during day -180 through 0 days relative to index: Intravenous infusion, hydration; each additional hour (List separately in addition to code for primary procedure)
19123989302	0.0330072	drug_exposure during day -180 through 0 days relative to index: Albuterol 0.83 MG/ML Inhalant Solution
743717302	-0.032977	drug_exposure during day -180 through 0 days relative to index: 24 HR venlafaxine 150 MG Extended Release Oral Capsule
19034538301	-0.0328797	drug_exposure any time prior through 0 days relative to index: Fluconazole 150 MG Oral Tablet [Diflucan]
997899302	0.0328792	drug_exposure during day -180 through 0 days relative to index: Clindamycin 300 MG Oral Capsule
256439104	-0.0328543	condition_occurrence during day -30 through 0 days relative to index: Allergic rhinitis due to pollen
444375102	-0.0328539	condition_occurrence during day -180 through 0 days relative to index: Contact dermatitis due to plants, except food
2617177503	0.0327269	procedure_occurrence during day -180 through 0 days relative to index: Administration of influenza virus vaccine
19080128302	-0.0327022	drug_exposure during day -180 through 0 days relative to index: Lisinopril 10 MG Oral Tablet
1703606301	0.0326594	drug_exposure any time prior through 0 days relative to index: famciclovir 500 MG Oral Tablet
40163312301	-0.0326456	drug_exposure any time prior through 0 days relative to index: Propranolol Hydrochloride 10 MG Oral Tablet
1367571301	0.0326029	drug_exposure any time prior through 0 days relative to index: heparin
19101814301	-0.032532	drug_exposure any time prior through 0 days relative to index: Sodium Fluoride 0.011 MG/MG Toothpaste
40231925302	-0.0325251	drug_exposure during day -180 through 0 days relative to index: Acetaminophen 325 MG / Oxycodone Hydrochloride 5 MG Oral Tablet
975861301	-0.0325247	drug_exposure any time prior through 0 days relative to index: Acetic Acid 20 MG/ML / Hydrocortisone 10 MG/ML Otic Solution
967564301	-0.0325138	drug_exposure any time prior through 0 days relative to index: loteprednol etabonate 5 MG/ML Ophthalmic Suspension [Lotemax]
40166824302	0.0324934	drug_exposure during day -180 through 0 days relative to index: 24 HR metoprolol succinate 100 MG Extended Release Oral Tablet
2313635503	0.0324833	procedure_occurrence during day -180 through 0 days relative to index: Ophthalmological services: medical examination and evaluation, with initiation or continuation of diagnostic and treatment program; intermediate, established patient
1545996301	-0.0324497	drug_exposure any time prior through 0 days relative to index: atorvastatin 40 MG Oral Tablet
715965301	0.0324304	drug_exposure any time prior through 0 days relative to index: Escitalopram 10 MG Oral Tablet [Lexapro]
19075001301	0.0324225	drug_exposure any time prior through 0 days relative to index: Cefuroxime 250 MG Oral Tablet
40175394304	-0.0323705	drug_exposure during day -30 through 0 days relative to index: Pravastatin Sodium 20 MG Oral Tablet
40167553301	-0.0323442	drug_exposure any time prior through 0 days relative to index: lansoprazole 30 MG Disintegrating Oral Tablet [Prevacid]
36250132301	0.0323411	drug_exposure any time prior through 0 days relative to index: Olopatadine hydrochloride 0.665 MG/ACTUAT Metered Dose Nasal Spray [PATANASE]
77644102	0.0322919	condition_occurrence during day -180 through 0 days relative to index: Adhesive capsulitis of shoulder
77639102	0.0322846	condition_occurrence during day -180 through 0 days relative to index: Diffuse cervicobrachial syndrome
135772102	-0.0322589	condition_occurrence during day -180 through 0 days relative to index: Goiter
19072934304	-0.0322346	drug_exposure during day -30 through 0 days relative to index: Alprazolam 0.5 MG Oral Tablet
2211483503	0.0321898	procedure_occurrence during day -180 through 0 days relative to index: Radiologic examination, knee; both knees, standing, anteroposterior
1539411301	-0.0321506	drug_exposure any time prior through 0 days relative to index: Simvastatin 20 MG Oral Tablet
19078728301	0.0321403	drug_exposure any time prior through 0 days relative to index: Itraconazole 100 MG Oral Capsule
40221904301	-0.0321382	drug_exposure any time prior through 0 days relative to index: Acetaminophen 300 MG / Codeine Phosphate 30 MG Oral Tablet
2109740503	0.0321323	procedure_occurrence during day -180 through 0 days relative to index: Complex uroflowmetry (eg, calibrated electronic equipment)
19031099301	0.0320341	drug_exposure any time prior through 0 days relative to index: clocortolone 1 MG/ML Topical Cream [Cloderm]
975490301	-0.0319645	drug_exposure any time prior through 0 days relative to index: Acetic Acid 20 MG/ML / Hydrocortisone 10 MG/ML Otic Solution [Acetasol HC]
19077546304	-0.0319608	drug_exposure during day -30 through 0 days relative to index: Furosemide 20 MG Oral Tablet
1154621302	-0.0318107	drug_exposure during day -180 through 0 days relative to index: 200 ACTUAT Albuterol 0.09 MG/ACTUAT Metered Dose Inhaler [Proventil]
19123036301	0.0318041	drug_exposure any time prior through 0 days relative to index: aluminum chloride 200 MG/ML Topical Solution [Hypercare]
19005965301	-0.0317442	drug_exposure any time prior through 0 days relative to index: Ondansetron 4 MG Disintegrating Oral Tablet
195321102	0.031743	condition_occurrence during day -180 through 0 days relative to index: Postmenopausal bleeding
374034102	0.0316595	condition_occurrence during day -180 through 0 days relative to index: Visual disturbance
739209304	-0.0315217	drug_exposure during day -30 through 0 days relative to index: Sertraline 50 MG Oral Tablet
19075954301	0.0315189	drug_exposure any time prior through 0 days relative to index: Vitamin B 12 1 MG/ML Injectable Solution
19114928301	0.0315188	drug_exposure any time prior through 0 days relative to index: Acetaminophen 325 MG / Chlorpheniramine 8 MG / Phenylephrine 40 MG / phenyltoloxamine 50 MG Extended Release Oral Tablet
19128197301	-0.0314489	drug_exposure any time prior through 0 days relative to index: erythromycin stearate 500 MG Oral Tablet [Erythrocin Stearate]
1332419302	0.0314057	drug_exposure during day -180 through 0 days relative to index: Amlodipine 5 MG Oral Tablet
40231855301	0.0313956	drug_exposure any time prior through 0 days relative to index: Acetaminophen 650 MG / Oxycodone Hydrochloride 10 MG Oral Tablet
2213492302	0.0313841	drug_exposure during day -180 through 0 days relative to index: Hepatitis B vaccine, adult dosage (3 dose schedule), for intramuscular use
997958302	0.0313045	drug_exposure during day -180 through 0 days relative to index: Benzoyl Peroxide 0.05 MG/MG / Clindamycin 0.01 MG/MG Topical Gel
2102577503	-0.0312896	procedure_occurrence during day -180 through 0 days relative to index: Destruction (eg, laser surgery, electrosurgery, cryosurgery, chemosurgery, surgical curettement), premalignant lesions (eg, actinic keratoses); first lesion
81112102	-0.0312795	condition_occurrence during day -180 through 0 days relative to index: Arthralgia of the lower leg
377091102	0.0311796	condition_occurrence during day -180 through 0 days relative to index: Seizure
1347386301	0.0310457	drug_exposure any time prior through 0 days relative to index: irbesartan 150 MG Oral Tablet [Avapro]
904549302	-0.0310015	drug_exposure during day -180 through 0 days relative to index: Hydrochlorothiazide 25 MG / Triamterene 37.5 MG Oral Capsule
2314270503	0.0309875	procedure_occurrence during day -180 through 0 days relative to index: Application of a modality to 1 or more areas; electrical stimulation (unattended)
26662102	0.0309639	condition_occurrence during day -180 through 0 days relative to index: Testicular hypofunction
75650102	0.030921	condition_occurrence during day -180 through 0 days relative to index: Proteinuria
40232657301	-0.0308982	drug_exposure any time prior through 0 days relative to index: Hyoscyamine Sulfate 0.125 MG Sublingual Tablet [HyoMax]
381877102	-0.0308901	condition_occurrence during day -180 through 0 days relative to index: Dysfunction of eustachian tube
19128263301	-0.0307641	drug_exposure any time prior through 0 days relative to index: {7 (Ethinyl Estradiol 0.035 MG / norgestimate 0.18 MG Oral Tablet) / 7 (Ethinyl Estradiol 0.035 MG / norgestimate 0.215 MG Oral Tablet) / 7 (Ethinyl Estradiol 0.035 MG / norgestimate 0.25 MG Oral Tablet) / 7 (Inert Ingredients 1 MG Oral Tablet) } Pack [Tr
30234102	-0.030764	condition_occurrence during day -180 through 0 days relative to index: Neck sprain
929889301	0.0306915	drug_exposure any time prior through 0 days relative to index: lansoprazole 30 MG Delayed Release Oral Capsule
19079497302	-0.0306883	drug_exposure during day -180 through 0 days relative to index: Sertraline 25 MG Oral Tablet
19023636302	-0.0306866	drug_exposure during day -180 through 0 days relative to index: Citalopram 20 MG Oral Tablet
1332419301	0.0306778	drug_exposure any time prior through 0 days relative to index: Amlodipine 5 MG Oral Tablet
19019114301	0.0306761	drug_exposure any time prior through 0 days relative to index: Lorazepam 2 MG Oral Tablet
40174888302	0.0306437	drug_exposure during day -180 through 0 days relative to index: Levothyroxine Sodium 0.075 MG Oral Tablet [Synthroid]
43532421301	-0.0306087	drug_exposure any time prior through 0 days relative to index: Hyaluronic Acid 1 MG
194133102	-0.0306077	condition_occurrence during day -180 through 0 days relative to index: Low back pain
1129105301	-0.0305805	drug_exposure any time prior through 0 days relative to index: Acetaminophen 650 MG / propoxyphene napsylate 100 MG Oral Tablet
19018909301	0.0305522	drug_exposure any time prior through 0 days relative to index: Diazepam 2 MG Oral Tablet
2213430301	0.030516	drug_exposure any time prior through 0 days relative to index: Hepatitis A and hepatitis B vaccine (HepA-HepB), adult dosage, for intramuscular use
40173129301	-0.0304908	drug_exposure any time prior through 0 days relative to index: Hydromorphone Hydrochloride 4 MG
24134104	0.0304346	condition_occurrence during day -30 through 0 days relative to index: Neck pain
40164501301	-0.0302415	drug_exposure any time prior through 0 days relative to index: Clobetasol Propionate 0.0005 MG/MG Topical Gel
2314285503	0.0302291	procedure_occurrence during day -180 through 0 days relative to index: Therapeutic procedure, 1 or more areas, each 15 minutes; neuromuscular reeducation of movement, balance, coordination, kinesthetic sense, posture, and/or proprioception for sitting and/or standing activities
40166540302	0.0302113	drug_exposure during day -180 through 0 days relative to index: Tamsulosin hydrochloride 0.4 MG Oral Capsule
1548199302	-0.0298451	drug_exposure during day -180 through 0 days relative to index: Estradiol 2 MG Oral Tablet
77987104	0.0297285	condition_occurrence during day -30 through 0 days relative to index: Respiratory finding of chest
312648102	0.0296106	condition_occurrence during day -180 through 0 days relative to index: Benign essential hypertension
314754104	0.0295712	condition_occurrence during day -30 through 0 days relative to index: Wheezing
78232102	-0.0295563	condition_occurrence during day -180 through 0 days relative to index: Shoulder joint pain
19129144301	-0.0295222	drug_exposure any time prior through 0 days relative to index: {28 (Norethindrone 0.35 MG Oral Tablet) } Pack [Jolivette 28 Day]
140190104	0.0295081	condition_occurrence during day -30 through 0 days relative to index: Disorder of back
19129192301	0.0294819	drug_exposure any time prior through 0 days relative to index: {4 (Amoxicillin 500 MG Oral Capsule [Trimox]) / 2 (Clarithromycin 500 MG Oral Tablet [Biaxin]) / 2 (lansoprazole 30 MG Delayed Release Oral Capsule [Prevacid]) } Pack [Prevpac]
42903168302	-0.0293614	drug_exposure during day -180 through 0 days relative to index: insulin detemir 100 UNT/ML Pen Injector [Levemir]
1518606301	0.0293243	drug_exposure any time prior through 0 days relative to index: Dexamethasone 1 MG
2314213503	0.0292616	procedure_occurrence during day -180 through 0 days relative to index: Therapeutic, prophylactic, or diagnostic injection (specify substance or drug); subcutaneous or intramuscular
19008724301	0.0292516	drug_exposure any time prior through 0 days relative to index: silver sulfadiazine 10 MG/ML Topical Cream
40233964302	-0.0291893	drug_exposure during day -180 through 0 days relative to index: Triamcinolone Acetonide 0.001 MG/MG Topical Ointment
1164647301	-0.0291248	drug_exposure any time prior through 0 days relative to index: Guaifenesin 600 MG / Phenylephrine 30 MG Extended Release Oral Tablet
2102895503	-0.0291075	procedure_occurrence during day -180 through 0 days relative to index: Injection(s); single tendon sheath, or ligament, aponeurosis (eg, plantar fascia )
4306780503	0.0289935	procedure_occurrence during day -180 through 0 days relative to index: Gynecologic examination
1717708302	-0.0289755	drug_exposure during day -180 through 0 days relative to index: valacyclovir 500 MG Oral Tablet
19079119301	-0.0288852	drug_exposure any time prior through 0 days relative to index: Nystatin 100000 UNT/ML Oral Suspension
40221898301	0.028799	drug_exposure any time prior through 0 days relative to index: 12 HR Orphenadrine Citrate 100 MG Extended Release Oral Tablet
19132614301	0.0287743	drug_exposure any time prior through 0 days relative to index: Hydrochlorothiazide 12.5 MG / valsartan 160 MG Oral Tablet [Diovan HCT]
78517102	0.0287706	condition_occurrence during day -180 through 0 days relative to index: Multiple joint pain
43526395301	-0.0287697	drug_exposure any time prior through 0 days relative to index: prednisolone acetate 10 MG/ML Ophthalmic Suspension
19074181301	0.0285673	drug_exposure any time prior through 0 days relative to index: Betamethasone 0.5 MG/ML / Clotrimazole 10 MG/ML Topical Cream
2314100503	0.0285314	procedure_occurrence during day -180 through 0 days relative to index: Polysomnography; age 6 years or older, sleep staging with 4 or more additional parameters of sleep, with initiation of continuous positive airway pressure therapy or bilevel ventilation, attended by a technologist
40180065302	0.0284707	drug_exposure during day -180 through 0 days relative to index: Promethazine Hydrochloride 25 MG Oral Tablet
19049904302	0.0284301	drug_exposure during day -180 through 0 days relative to index: Potassium Chloride 20 MEQ Extended Release Oral Tablet [Klor-Con]
443865102	0.0283075	condition_occurrence during day -180 through 0 days relative to index: Noninfectious colitis
1315947301	-0.0282855	drug_exposure any time prior through 0 days relative to index: letrozole 2.5 MG Oral Tablet [Femara]
40163810301	0.0282523	drug_exposure any time prior through 0 days relative to index: {7 (Ethinyl Estradiol 0.025 MG / norgestimate 0.18 MG Oral Tablet) / 7 (Ethinyl Estradiol 0.025 MG / norgestimate 0.215 MG Oral Tablet) / 7 (Ethinyl Estradiol 0.025 MG / norgestimate 0.25 MG Oral Tablet) / 7 (Inert Ingredients 1 MG Oral Tablet) } Pack [Tr
1118088301	0.0281529	drug_exposure any time prior through 0 days relative to index: celecoxib 200 MG Oral Capsule [Celebrex]
19132616301	-0.0280106	drug_exposure any time prior through 0 days relative to index: Hydrochlorothiazide 25 MG / valsartan 160 MG Oral Tablet [Diovan HCT]
376707102	-0.0279577	condition_occurrence during day -180 through 0 days relative to index: Acute conjunctivitis
40163630302	-0.0279435	drug_exposure during day -180 through 0 days relative to index: levocetirizine dihydrochloride 5 MG Oral Tablet
1790982301	0.0279239	drug_exposure any time prior through 0 days relative to index: chlorhexidine gluconate 1.2 MG/ML Mouthwash
19133905302	0.0279043	drug_exposure during day -180 through 0 days relative to index: Penicillin V Potassium 500 MG Oral Tablet
2314011503	-0.0278721	procedure_occurrence during day -180 through 0 days relative to index: Maximum breathing capacity, maximal voluntary ventilation
1551983301	-0.0278515	drug_exposure any time prior through 0 days relative to index: Fenofibrate 48 MG Oral Tablet [Tricor]
40080069301	0.0277856	drug_exposure any time prior through 0 days relative to index: Sodium Chloride Injectable Solution
19021712301	-0.0276722	drug_exposure any time prior through 0 days relative to index: Etodolac 500 MG Oral Tablet
19071741301	-0.0276674	drug_exposure any time prior through 0 days relative to index: travoprost 0.04 MG/ML Ophthalmic Solution [Travatan]
44816518302	-0.0276526	drug_exposure during day -180 through 0 days relative to index: Influenza virus vaccine, quadrivalent, split virus, when administered to individuals 3 years of age and older, for intramuscular use
141095102	0.0276419	condition_occurrence during day -180 through 0 days relative to index: Acne
320128102	0.0276307	condition_occurrence during day -180 through 0 days relative to index: Essential hypertension
40224127301	0.0275258	drug_exposure any time prior through 0 days relative to index: 0.5 ML Influenza Virus Vaccine, Inactivated A-California-07-2009 X-181 (H1N1) strain 0.03 MG/ML / Influenza Virus Vaccine, Inactivated A-Victoria-210-2009 X-187 (H3N2) (A-Perth-16-2009) strain 0.03 MG/ML / Influenza Virus Vaccine, Inactivated B-Brisbane-6
1134771304	-0.0275057	drug_exposure during day -30 through 0 days relative to index: Acetaminophen 325 MG / butalbital 50 MG / Caffeine 40 MG Oral Tablet
19127924301	-0.027481	drug_exposure any time prior through 0 days relative to index: {28 (Norethindrone 0.35 MG Oral Tablet) } Pack [Nora-BE 28 Day]
2212937503	-0.0273234	procedure_occurrence during day -180 through 0 days relative to index: Antibody screen, RBC, each serum technique
40175218304	0.0273229	drug_exposure during day -30 through 0 days relative to index: Levothyroxine Sodium 0.05 MG Oral Tablet [Synthroid]
433440102	-0.0272977	condition_occurrence during day -180 through 0 days relative to index: Dysthymia
19076131301	0.0272753	drug_exposure any time prior through 0 days relative to index: Dexamethasone 1 MG/ML / Neomycin 3.5 MG/ML / Polymyxin B 10000 UNT/ML Ophthalmic Suspension
19031219301	-0.0272424	drug_exposure any time prior through 0 days relative to index: Erythromycin 333 MG Delayed Release Oral Tablet [Ery-Tab]
2617293503	-0.0272242	procedure_occurrence during day -180 through 0 days relative to index: Diagnostic mammography, producing direct 2-d digital image, unilateral, all views
743793301	-0.0271524	drug_exposure any time prior through 0 days relative to index: 24 HR venlafaxine 75 MG Extended Release Oral Capsule [Effexor]
2414372503	-0.0270535	procedure_occurrence during day -180 through 0 days relative to index: Moderate sedation services (other than those services described by codes 00100-01999) provided by the same physician or other qualified health care professional performing the diagnostic or therapeutic service that the sedation supports, requiring the pre
40162522302	0.0270473	drug_exposure during day -180 through 0 days relative to index: Acetaminophen 325 MG / Hydrocodone Bitartrate 7.5 MG Oral Tablet
19068730301	-0.0270238	drug_exposure any time prior through 0 days relative to index: Progesterone 100 MG Oral Capsule [Prometrium]
19078493301	0.0269508	drug_exposure any time prior through 0 days relative to index: imiquimod 50 MG/ML Topical Cream
19038851301	-0.0269417	drug_exposure any time prior through 0 days relative to index: Estrogens, Conjugated (USP) 0.3 MG Oral Tablet [Premarin]
2211473503	-0.0269322	procedure_occurrence during day -180 through 0 days relative to index: Radiologic examination, hip, unilateral; complete, minimum of 2 views
40240036304	-0.0269288	drug_exposure during day -30 through 0 days relative to index: olopatadine 1 MG/ML Ophthalmic Solution [Patanol]
443800102	-0.0268694	condition_occurrence during day -180 through 0 days relative to index: Amenorrhea
19129683302	-0.0268003	drug_exposure during day -180 through 0 days relative to index: 24 HR Desvenlafaxine 50 MG Extended Release Oral Tablet [Pristiq]
19102815301	-0.0267696	drug_exposure any time prior through 0 days relative to index: Estrogens, Conjugated (USP) 0.45 MG Oral Tablet [Premarin]
378427102	0.0267521	condition_occurrence during day -180 through 0 days relative to index: Tear film insufficiency
42799606301	-0.0266154	drug_exposure any time prior through 0 days relative to index: Diphenhydramine Citrate 50 MG
79106102	-0.0265595	condition_occurrence during day -180 through 0 days relative to index: Arthralgia of the pelvic region and thigh
80502102	0.0265496	condition_occurrence during day -180 through 0 days relative to index: Osteoporosis
40182303301	0.026513	drug_exposure any time prior through 0 days relative to index: gatifloxacin 5 MG/ML Ophthalmic Solution [Zymaxid]
2414390503	-0.026507	procedure_occurrence during day -180 through 0 days relative to index: Office or other outpatient visit for the evaluation and management of a new patient, which requires these 3 key components: A problem focused history; A problem focused examination; Straightforward medical decision making. Counseling and/or coordination o
2314088503	0.0264785	procedure_occurrence during day -180 through 0 days relative to index: Professional services for the supervision of preparation and provision of antigens for allergen immunotherapy; single or multiple antigens (specify number of doses)
439502102	-0.0264731	condition_occurrence during day -180 through 0 days relative to index: Postoperative pain
1551101301	0.0264478	drug_exposure any time prior through 0 days relative to index: Prednisone 10 MG Oral Tablet
19128021301	-0.0263796	drug_exposure any time prior through 0 days relative to index: {7 (Ethinyl Estradiol 0.035 MG / norgestimate 0.18 MG Oral Tablet) / 7 (Ethinyl Estradiol 0.035 MG / norgestimate 0.215 MG Oral Tablet) / 7 (Ethinyl Estradiol 0.035 MG / norgestimate 0.25 MG Oral Tablet) / 7 (Inert Ingredients 1 MG Oral Tablet) } Pack
40483107104	0.0263635	condition_occurrence during day -30 through 0 days relative to index: Inflamed seborrheic keratosis
139099102	-0.0262842	condition_occurrence during day -180 through 0 days relative to index: Ingrowing nail
36250167301	-0.0262526	drug_exposure any time prior through 0 days relative to index: Fluticasone propionate 0.05 MG/ACTUAT Metered Dose Nasal Spray [Flonase]
440243102	-0.0262398	condition_occurrence during day -180 through 0 days relative to index: Closed dislocation of multiple cervical vertebrae
43530807104	-0.0261672	condition_occurrence during day -30 through 0 days relative to index: Allergic disposition
974199301	-0.0261169	drug_exposure any time prior through 0 days relative to index: Hydrochlorothiazide 12.5 MG / Lisinopril 10 MG Oral Tablet
2211814504	-0.0260802	procedure_occurrence during day -30 through 0 days relative to index: Screening mammography, bilateral (2-view film study of each breast)
19133293302	0.0260467	drug_exposure during day -180 through 0 days relative to index: Acetaminophen 650 MG / propoxyphene napsylate 100 MG Oral Tablet [Propacet]
987369301	0.0260455	drug_exposure any time prior through 0 days relative to index: lubiprostone 0.024 MG Oral Capsule [Amitiza]
19115197301	0.0260043	drug_exposure any time prior through 0 days relative to index: Amoxicillin 875 MG / Clavulanate 125 MG Oral Tablet
438409104	0.0258655	condition_occurrence during day -30 through 0 days relative to index: Attention deficit hyperactivity disorder
19127448301	0.0258162	drug_exposure any time prior through 0 days relative to index: Carisoprodol 250 MG Oral Tablet [Soma]
715965302	0.0257552	drug_exposure during day -180 through 0 days relative to index: Escitalopram 10 MG Oral Tablet [Lexapro]
19135231301	0.0256903	drug_exposure any time prior through 0 days relative to index: Hydrochlorothiazide 12.5 MG / Olmesartan medoxomil 40 MG Oral Tablet [Benicar HCT]
133424102	-0.025679	condition_occurrence during day -180 through 0 days relative to index: Primary malignant neoplasm of thyroid gland
40164994301	-0.0256595	drug_exposure any time prior through 0 days relative to index: Meperidine Hydrochloride 100 MG
19073094301	-0.0256506	drug_exposure any time prior through 0 days relative to index: Amlodipine 2.5 MG Oral Tablet
19077241302	-0.0256272	drug_exposure during day -180 through 0 days relative to index: Famotidine 20 MG Oral Tablet
2213418504	0.025603	procedure_occurrence during day -30 through 0 days relative to index: Immunization administration (includes percutaneous, intradermal, subcutaneous, or intramuscular injections); 1 vaccine (single or combination vaccine/toxoid)
2414393503	0.0255747	procedure_occurrence during day -180 through 0 days relative to index: Office or other outpatient visit for the evaluation and management of a new patient, which requires these 3 key components: A comprehensive history; A comprehensive examination; Medical decision making of moderate complexity. Counseling and/or coordinatio
40176329301	0.0255628	drug_exposure any time prior through 0 days relative to index: Codeine Phosphate 2 MG/ML / Promethazine Hydrochloride 1.25 MG/ML Oral Solution
40243743301	-0.0255573	drug_exposure any time prior through 0 days relative to index: hyaluronate Prefilled Syringe [Euflexxa]
918363301	-0.0255311	drug_exposure any time prior through 0 days relative to index: Benzoyl Peroxide 0.05 MG/MG / Erythromycin 0.03 MG/MG Topical Gel
1154192302	0.0255204	drug_exposure during day -180 through 0 days relative to index: montelukast 10 MG Oral Tablet [Singulair]
917310301	-0.0254887	drug_exposure any time prior through 0 days relative to index: Desonide 0.5 MG/ML Topical Cream
1101556301	-0.0254444	drug_exposure any time prior through 0 days relative to index: Colchicine 0.6 MG Oral Tablet
715301304	0.0254203	drug_exposure during day -30 through 0 days relative to index: duloxetine 60 MG Delayed Release Oral Capsule [Cymbalta]
2213438302	-0.0253761	drug_exposure during day -180 through 0 days relative to index: Influenza virus vaccine, trivalent, split virus, preservative free, when administered to individuals 3 years and older, for intramuscular use
2102578503	0.0253732	procedure_occurrence during day -180 through 0 days relative to index: Destruction (eg, laser surgery, electrosurgery, cryosurgery, chemosurgery, surgical curettement), premalignant lesions (eg, actinic keratoses); second through 14 lesions, each (List separately in addition to code for first lesion)
2213466301	-0.025226	drug_exposure any time prior through 0 days relative to index: Measles, mumps and rubella virus vaccine (MMR), live, for subcutaneous use
81942102	0.0251088	condition_occurrence during day -180 through 0 days relative to index: Enthesopathy of ankle AND/OR tarsus
40173434301	-0.0250533	drug_exposure any time prior through 0 days relative to index: 400 ACTUAT Pirbuterol acetate 0.2 MG/ACTUAT Metered Dose Inhaler [Maxair]
2617289503	0.0250365	procedure_occurrence during day -180 through 0 days relative to index: Screening mammography, producing direct digital image, bilateral, all views
19123104301	-0.02498	drug_exposure any time prior through 0 days relative to index: Esomeprazole 20 MG Delayed Release Oral Capsule [Nexium]
40171863301	0.0249657	drug_exposure any time prior through 0 days relative to index: Verapamil hydrochloride 180 MG Extended Release Oral Tablet
40162672302	0.0249339	drug_exposure during day -180 through 0 days relative to index: Amitriptyline Hydrochloride 10 MG Oral Tablet
2211741503	-0.0249053	procedure_occurrence during day -180 through 0 days relative to index: Ultrasound, abdominal, real time with image documentation; limited (eg, single organ, quadrant, follow-up)
433736102	-0.0248582	condition_occurrence during day -180 through 0 days relative to index: Obesity
36250141301	-0.0248513	drug_exposure any time prior through 0 days relative to index: Fluticasone propionate 0.05 MG/ACTUAT Metered Dose Nasal Spray
19127912301	-0.0248394	drug_exposure any time prior through 0 days relative to index: {6 (Ethinyl Estradiol 0.03 MG / Levonorgestrel 0.05 MG Oral Tablet) / 10 (Ethinyl Estradiol 0.03 MG / Levonorgestrel 0.125 MG Oral Tablet) / 5 (Ethinyl Estradiol 0.04 MG / Levonorgestrel 0.075 MG Oral Tablet) / 7 (Inert Ingredients 1 MG Oral Tablet) } Pac
19123592301	0.024831	drug_exposure any time prior through 0 days relative to index: atorvastatin 20 MG Oral Tablet
1136682302	-0.0247392	drug_exposure during day -180 through 0 days relative to index: benzonatate 100 MG Oral Capsule
19077601301	-0.0247207	drug_exposure any time prior through 0 days relative to index: Gentamicin Sulfate (USP) 3 MG/ML Ophthalmic Solution
752205301	0.0246993	drug_exposure any time prior through 0 days relative to index: Prochlorperazine 5 MG Oral Tablet
199866102	0.0246166	condition_occurrence during day -180 through 0 days relative to index: Acute gastritis
36250102301	0.0246073	drug_exposure any time prior through 0 days relative to index: mometasone furoate 0.05 MG/ACTUAT Metered Dose Nasal Spray [Nasonex]
919609301	0.0244823	drug_exposure any time prior through 0 days relative to index: Gentamicin Sulfate (USP) 0.003 MG/MG Ophthalmic Ointment [Gentak]
40165246302	0.024422	drug_exposure during day -180 through 0 days relative to index: Rosuvastatin calcium 10 MG Oral Tablet [Crestor]
19123106302	0.0243002	drug_exposure during day -180 through 0 days relative to index: Esomeprazole 40 MG Delayed Release Oral Capsule [Nexium]
40163496304	0.0242877	drug_exposure during day -30 through 0 days relative to index: Zolpidem tartrate 12.5 MG Extended Release Oral Tablet
40163460302	0.0242434	drug_exposure during day -180 through 0 days relative to index: Trazodone Hydrochloride 100 MG Oral Tablet
1707313301	-0.0242261	drug_exposure any time prior through 0 days relative to index: Metronidazole 7.5 MG/ML Topical Lotion
197381102	-0.0241384	condition_occurrence during day -180 through 0 days relative to index: Epigastric pain
19098438304	0.0240719	drug_exposure during day -30 through 0 days relative to index: Olmesartan medoxomil 20 MG Oral Tablet [Benicar]
40164897301	-0.0239885	drug_exposure any time prior through 0 days relative to index: Metformin hydrochloride 1000 MG Oral Tablet
19098377301	0.0239556	drug_exposure any time prior through 0 days relative to index: desloratadine 5 MG Oral Tablet [Clarinex]
317009102	-0.0239461	condition_occurrence during day -180 through 0 days relative to index: Asthma
19033925301	-0.0239275	drug_exposure any time prior through 0 days relative to index: Ibuprofen 800 MG Oral Tablet [Ibu]
140214102	0.0238889	condition_occurrence during day -180 through 0 days relative to index: Eruption
442077102	-0.0238486	condition_occurrence during day -180 through 0 days relative to index: Anxiety disorder
19133768302	0.0237012	drug_exposure during day -180 through 0 days relative to index: Acetaminophen 750 MG / Hydrocodone Bitartrate 7.5 MG Oral Tablet
197913102	-0.0236997	condition_occurrence during day -180 through 0 days relative to index: Disorder of function of stomach
19121242302	0.0236743	drug_exposure during day -180 through 0 days relative to index: Omega-3 Acid Ethyl Esters (USP) 1000 MG Oral Capsule
40224162301	-0.0236381	drug_exposure any time prior through 0 days relative to index: alcaftadine 2.5 MG/ML Ophthalmic Solution [Lastacaft]
19128182301	-0.0236298	drug_exposure any time prior through 0 days relative to index: {7 (Ethinyl Estradiol 0.035 MG / Norethindrone 0.5 MG Oral Tablet) / 7 (Ethinyl Estradiol 0.035 MG / Norethindrone 0.75 MG Oral Tablet) / 7 (Ethinyl Estradiol 0.035 MG / Norethindrone 1 MG Oral Tablet) / 7 (Inert Ingredients 1 MG Oral Tablet) } Pack [Neco
922802301	-0.0234685	drug_exposure any time prior through 0 days relative to index: Nystatin 100000 UNT/ML Topical Cream
957136301	0.0234431	drug_exposure any time prior through 0 days relative to index: Furosemide 40 MG Oral Tablet
1707346301	0.0234246	drug_exposure any time prior through 0 days relative to index: Metronidazole 500 MG Oral Tablet
2108883503	-0.0233668	procedure_occurrence during day -180 through 0 days relative to index: Esophagogastroduodenoscopy, flexible, transoral; diagnostic, including collection of specimen(s) by brushing or washing, when performed (separate procedure)
40233236301	0.0232486	drug_exposure any time prior through 0 days relative to index: 12 HR CHLORPHENIRAMINE POLISTIREX 1.6 MG/ML / HYDROCODONE POLISTIREX 2 MG/ML Extended Release Suspension [Tussionex]
2108116503	0.023224	procedure_occurrence during day -180 through 0 days relative to index: Collection of capillary blood specimen (eg, finger, heel, ear stick)
40225692301	0.0231936	drug_exposure any time prior through 0 days relative to index: {28 (Estrogens, Conjugated (USP) 0.3 MG / medroxyprogesterone acetate 1.5 MG Oral Tablet) } Pack [Prempro 0.3/1.5 28 Day]
19019419302	0.0231489	drug_exposure during day -180 through 0 days relative to index: Ondansetron 4 MG Oral Tablet
40162494301	-0.0231057	drug_exposure any time prior through 0 days relative to index: Acetaminophen 500 MG / Hydrocodone Bitartrate 5 MG Oral Tablet
1713694301	0.0230518	drug_exposure any time prior through 0 days relative to index: Amoxicillin 500 MG / Clavulanate 125 MG Oral Tablet
19023636304	-0.0229194	drug_exposure during day -30 through 0 days relative to index: Citalopram 20 MG Oral Tablet
134898102	-0.0229181	condition_occurrence during day -180 through 0 days relative to index: Non-toxic uninodular goiter
19018817301	0.0228674	drug_exposure any time prior through 0 days relative to index: Betamethasone 0.0005 MG/MG Topical Ointment
40182097301	-0.0228521	drug_exposure any time prior through 0 days relative to index: halobetasol propionate 0.5 MG/ML Topical Cream
1717706301	-0.0228472	drug_exposure any time prior through 0 days relative to index: valacyclovir 1000 MG Oral Tablet [Valtrex]
19098268301	0.0228386	drug_exposure any time prior through 0 days relative to index: podofilox 0.005 MG/MG Topical Gel [Condylox]
40174235301	0.022809	drug_exposure any time prior through 0 days relative to index: dexlansoprazole 60 MG Delayed Release Oral Capsule [Dexilant]
19019273301	-0.022804	drug_exposure any time prior through 0 days relative to index: Naproxen 500 MG Oral Tablet
40166002301	0.0227955	drug_exposure any time prior through 0 days relative to index: Glyburide 5 MG / Metformin hydrochloride 500 MG Oral Tablet
444202102	-0.0227577	condition_occurrence during day -180 through 0 days relative to index: Abscess
139900102	0.0227504	condition_occurrence during day -180 through 0 days relative to index: Urticaria
443431102	0.0227266	condition_occurrence during day -180 through 0 days relative to index: Disorder of menstruation
2213419503	-0.022691	procedure_occurrence during day -180 through 0 days relative to index: Immunization administration (includes percutaneous, intradermal, subcutaneous, or intramuscular injections); each additional vaccine (single or combination vaccine/toxoid) (List separately in addition to code for primary procedure)
1551838301	-0.022618	drug_exposure any time prior through 0 days relative to index: Fenofibrate 160 MG Oral Tablet
2211767504	0.0226094	procedure_occurrence during day -30 through 0 days relative to index: Ultrasound, pelvic (nonobstetric), real time with image documentation; complete
1000640301	0.0224949	drug_exposure any time prior through 0 days relative to index: Betamethasone 0.5 MG/ML / Clotrimazole 10 MG/ML Topical Cream [Lotrisone]
2314215503	-0.0224741	procedure_occurrence during day -180 through 0 days relative to index: Therapeutic, prophylactic, or diagnostic injection (specify substance or drug); intravenous push, single or initial substance/drug
2213435301	0.0224037	drug_exposure any time prior through 0 days relative to index: Human Papilloma virus (HPV) vaccine, types 6, 11, 16, 18 (quadrivalent), 3 dose schedule, for intramuscular use
19115253301	-0.0221711	drug_exposure any time prior through 0 days relative to index: Pimecrolimus 10 MG/ML Topical Cream
259848102	-0.0221614	condition_occurrence during day -180 through 0 days relative to index: Chronic rhinitis
19127904301	0.0221103	drug_exposure any time prior through 0 days relative to index: {24 (drospirenone 3 MG / Ethinyl Estradiol 0.02 MG Oral Tablet) / 4 (Inert Ingredients 1 MG Oral Tablet) } Pack [Yaz 28 Day]
997892301	0.0220861	drug_exposure any time prior through 0 days relative to index: Clindamycin 150 MG Oral Capsule
19037642301	-0.0220369	drug_exposure any time prior through 0 days relative to index: Sertraline 100 MG Oral Tablet [Zoloft]
140641104	-0.0220065	condition_occurrence during day -30 through 0 days relative to index: Verruca vulgaris
2414396504	-0.0219823	procedure_occurrence during day -30 through 0 days relative to index: Office or other outpatient visit for the evaluation and management of an established patient, which requires at least 2 of these 3 key components: A problem focused history; A problem focused examination; Straightforward medical decision making. Counselin
1351622301	-0.021918	drug_exposure any time prior through 0 days relative to index: Leuprolide Acetate 5 MG/ML Injectable Solution
4027396102	0.0217672	condition_occurrence during day -180 through 0 days relative to index: Peripheral neuritis
19078522301	0.0217364	drug_exposure any time prior through 0 days relative to index: Indomethacin 75 MG Extended Release Oral Capsule
40163501301	0.021707	drug_exposure any time prior through 0 days relative to index: Zolpidem tartrate 5 MG Oral Tablet [Ambien]
19080128304	-0.0216504	drug_exposure during day -30 through 0 days relative to index: Lisinopril 10 MG Oral Tablet
2414396503	-0.0215634	procedure_occurrence during day -180 through 0 days relative to index: Office or other outpatient visit for the evaluation and management of an established patient, which requires at least 2 of these 3 key components: A problem focused history; A problem focused examination; Straightforward medical decision making. Counselin
1525217301	0.0215353	drug_exposure any time prior through 0 days relative to index: pioglitazone 30 MG Oral Tablet [Actos]
40184187301	-0.0214887	drug_exposure any time prior through 0 days relative to index: Hydrochlorothiazide 12.5 MG / Losartan Potassium 50 MG Oral Tablet
2617291503	-0.021468	procedure_occurrence during day -180 through 0 days relative to index: Diagnostic mammography, producing direct 2-d digital image, bilateral, all views
1136682301	0.021381	drug_exposure any time prior through 0 days relative to index: benzonatate 100 MG Oral Capsule
135033102	-0.0212517	condition_occurrence during day -180 through 0 days relative to index: Hair and hair follicle diseases
2514416503	-0.0212399	procedure_occurrence during day -180 through 0 days relative to index: Office consultation for a new or established patient, which requires these 3 key components: An expanded problem focused history; An expanded problem focused examination; and Straightforward medical decision making. Counseling and/or coordination of care
40169217301	0.0211593	drug_exposure any time prior through 0 days relative to index: 120 ACTUAT Fluticasone propionate 0.044 MG/ACTUAT Metered Dose Inhaler [Flovent]
40169889302	0.021142	drug_exposure during day -180 through 0 days relative to index: Morphine Sulfate 10 MG
2013006	-0.0211042	index year: 2013
781062302	0.0208743	drug_exposure during day -180 through 0 days relative to index: Alprazolam 1 MG Oral Tablet
40222663302	-0.0208171	drug_exposure during day -180 through 0 days relative to index: Hydroxyzine Hydrochloride 25 MG Oral Tablet
441788102	0.0206788	condition_occurrence during day -180 through 0 days relative to index: Human papilloma virus infection
372409104	0.0206664	condition_occurrence during day -30 through 0 days relative to index: Sciatica
19007300301	-0.0206636	drug_exposure any time prior through 0 days relative to index: Fluorouracil 50 MG/ML Topical Cream
705108301	-0.0206322	drug_exposure any time prior through 0 days relative to index: lamotrigine 100 MG Oral Tablet
40167431302	0.0206285	drug_exposure during day -180 through 0 days relative to index: buspirone hydrochloride 10 MG Oral Tablet
40180087302	0.0204922	drug_exposure during day -180 through 0 days relative to index: Promethazine Hydrochloride 50 MG
42742498503	-0.0204809	procedure_occurrence during day -180 through 0 days relative to index: Diffusing capacity (eg, carbon monoxide, membrane) (List separately in addition to code for primary procedure)
1331241301	0.0204549	drug_exposure any time prior through 0 days relative to index: quinapril 20 MG Oral Tablet
19102755301	-0.0204342	drug_exposure any time prior through 0 days relative to index: eletriptan 40 MG Oral Tablet [Relpax]
40231805301	-0.0202634	drug_exposure any time prior through 0 days relative to index: Abuse-Deterrent 12 HR Oxycodone Hydrochloride 10 MG Extended Release Oral Tablet [Oxycontin]
739207301	0.0202497	drug_exposure any time prior through 0 days relative to index: Sertraline 100 MG Oral Tablet
40175216301	-0.020242	drug_exposure any time prior through 0 days relative to index: Levothyroxine Sodium 0.05 MG Oral Tablet [Levoxyl]
19031941301	0.0202071	drug_exposure any time prior through 0 days relative to index: cefprozil 500 MG Oral Tablet [Cefzil]
19128344301	-0.020195	drug_exposure any time prior through 0 days relative to index: {21 (Ethinyl Estradiol 0.035 MG / norgestimate 0.25 MG Oral Tablet) / 7 (Inert Ingredients 1 MG Oral Tablet) } Pack [Sprintec 28 Day]
78232104	-0.020057	condition_occurrence during day -30 through 0 days relative to index: Shoulder joint pain
77074102	0.0200408	condition_occurrence during day -180 through 0 days relative to index: Joint pain
1134770301	-0.019966	drug_exposure any time prior through 0 days relative to index: Aspirin 325 MG / butalbital 50 MG / Caffeine 40 MG Oral Tablet
72993102	0.0198998	condition_occurrence during day -180 through 0 days relative to index: Localized, primary osteoarthritis
1134769301	0.0198605	drug_exposure any time prior through 0 days relative to index: Aspirin 325 MG / butalbital 50 MG / Caffeine 40 MG Oral Capsule
46234525301	0.0198195	drug_exposure any time prior through 0 days relative to index: Doxycycline Monohydrate 100 MG Oral Capsule
4145333503	0.0197566	procedure_occurrence during day -180 through 0 days relative to index: Adult health examination
40162729301	-0.019626	drug_exposure any time prior through 0 days relative to index: Amitriptyline Hydrochloride 50 MG Oral Tablet
40175009301	0.0195998	drug_exposure any time prior through 0 days relative to index: Levothyroxine Sodium 0.125 MG Oral Tablet [Synthroid]
40162312301	-0.0195414	drug_exposure any time prior through 0 days relative to index: Diclofenac Sodium 0.01 MG/MG Topical Gel [Voltaren]
19127937301	0.0194896	drug_exposure any time prior through 0 days relative to index: {7 (Ethinyl Estradiol 0.025 MG / norgestimate 0.18 MG Oral Tablet) / 7 (Ethinyl Estradiol 0.025 MG / norgestimate 0.215 MG Oral Tablet) / 7 (Ethinyl Estradiol 0.025 MG / norgestimate 0.25 MG Oral Tablet) / 7 (Inert Ingredients 1 MG Oral Tablet) } Pack
19078106302	-0.0194841	drug_exposure during day -180 through 0 days relative to index: Hydrochlorothiazide 25 MG Oral Tablet
40174914301	0.0194813	drug_exposure any time prior through 0 days relative to index: Levothyroxine Sodium 0.088 MG Oral Tablet [Synthroid]
43527905503	-0.0194655	procedure_occurrence during day -180 through 0 days relative to index: Psychotherapy, 60 minutes with patient and/or family member
19033925302	0.0192992	drug_exposure during day -180 through 0 days relative to index: Ibuprofen 800 MG Oral Tablet [Ibu]
40180065301	-0.0192775	drug_exposure any time prior through 0 days relative to index: Promethazine Hydrochloride 25 MG Oral Tablet
78473102	-0.0192766	condition_occurrence during day -180 through 0 days relative to index: Solitary cyst of breast
19071475301	-0.0192297	drug_exposure any time prior through 0 days relative to index: Sumatriptan 100 MG Oral Tablet [Imitrex]
79106104	0.0191304	condition_occurrence during day -30 through 0 days relative to index: Arthralgia of the pelvic region and thigh
40243865301	-0.0191288	drug_exposure any time prior through 0 days relative to index: Fluocinolone Acetonide 0.1 MG/ML Otic Solution [Dermotic]
19077547301	0.0190762	drug_exposure any time prior through 0 days relative to index: gabapentin 100 MG Oral Capsule
956348301	0.0190508	drug_exposure any time prior through 0 days relative to index: Flurandrenolide 0.004 MG/SQCM Medicated Tape [Cordran]
78804102	0.0189799	condition_occurrence during day -180 through 0 days relative to index: Fibrocystic disease of breast
40162346301	-0.0189182	drug_exposure any time prior through 0 days relative to index: Diclofenac Sodium 50 MG Delayed Release Oral Tablet
941477301	-0.0189144	drug_exposure any time prior through 0 days relative to index: terconazole 4 MG/ML Vaginal Cream
437264102	0.0188794	condition_occurrence during day -180 through 0 days relative to index: Tobacco dependence syndrome
19080129301	0.0188396	drug_exposure any time prior through 0 days relative to index: Lisinopril 20 MG Oral Tablet
40162552301	0.018752	drug_exposure any time prior through 0 days relative to index: Acetaminophen 500 MG / Hydrocodone Bitartrate 7.5 MG Oral Tablet
40162381301	-0.0186357	drug_exposure any time prior through 0 days relative to index: Econazole Nitrate 10 MG/ML Topical Cream
2211809503	-0.0185454	procedure_occurrence during day -180 through 0 days relative to index: Computer-aided detection (computer algorithm analysis of digital image data for lesion detection) with further review for interpretation, with or without digitization of film radiographic images; screening mammography (List separately in addition to code
1395073301	-0.0185163	drug_exposure any time prior through 0 days relative to index: Chlorthalidone 25 MG Oral Tablet
4062484504	-0.0184768	procedure_occurrence during day -30 through 0 days relative to index: Screening for malignant neoplasm of cervix
444382104	0.0184726	condition_occurrence during day -30 through 0 days relative to index: Thoracic radiculitis
780384301	0.0184679	drug_exposure any time prior through 0 days relative to index: metaxalone 800 MG Oral Tablet [Skelaxin]
2514521503	-0.018462	procedure_occurrence during day -180 through 0 days relative to index: Initial comprehensive preventive medicine evaluation and management of an individual including an age and gender appropriate history, examination, counseling/anticipatory guidance/risk factor reduction interventions, and the ordering of laboratory/diagnos
1154186301	-0.0183935	drug_exposure any time prior through 0 days relative to index: Fentanyl 0.1 MG
19062574301	-0.0183855	drug_exposure any time prior through 0 days relative to index: ciclopirox 10 MG/ML Medicated Shampoo
743719301	0.0183853	drug_exposure any time prior through 0 days relative to index: 24 HR venlafaxine 37.5 MG Extended Release Oral Capsule
40168654301	0.0182851	drug_exposure any time prior through 0 days relative to index: Clonidine Hydrochloride 0.1 MG Oral Tablet
2102897503	-0.0182661	procedure_occurrence during day -180 through 0 days relative to index: Injection(s); single or multiple trigger point(s), 1 or 2 muscle(s)
40231927301	0.018262	drug_exposure any time prior through 0 days relative to index: Acetaminophen 325 MG / Oxycodone Hydrochloride 5 MG Oral Tablet [Percocet]
19128263302	0.0182178	drug_exposure during day -180 through 0 days relative to index: {7 (Ethinyl Estradiol 0.035 MG / norgestimate 0.18 MG Oral Tablet) / 7 (Ethinyl Estradiol 0.035 MG / norgestimate 0.215 MG Oral Tablet) / 7 (Ethinyl Estradiol 0.035 MG / norgestimate 0.25 MG Oral Tablet) / 7 (Inert Ingredients 1 MG Oral Tablet) } Pack [Tr
40221871302	-0.0181965	drug_exposure during day -180 through 0 days relative to index: 24 HR Bupropion Hydrochloride 150 MG Extended Release Oral Tablet
40231916302	0.0181304	drug_exposure during day -180 through 0 days relative to index: Acetaminophen 325 MG / Oxycodone Hydrochloride 10 MG Oral Tablet
2213283503	0.0180232	procedure_occurrence during day -180 through 0 days relative to index: Level IV - Surgical pathology, gross and microscopic examination Abortion - spontaneous/missed Artery, biopsy Bone marrow, biopsy Bone exostosis Brain/meninges, other than for tumor resection Breast, biopsy, not requiring microscopic evaluation of surgica
1518292301	0.0179954	drug_exposure any time prior through 0 days relative to index: Dexamethasone 4 MG Oral Tablet
40224875301	0.0179548	drug_exposure any time prior through 0 days relative to index: Doxepin Hydrochloride 10 MG Oral Capsule
1140711301	0.0179287	drug_exposure any time prior through 0 days relative to index: Naproxen sodium 500 MG / Sumatriptan 85 MG Oral Tablet [Treximet]
19134049301	-0.017888	drug_exposure any time prior through 0 days relative to index: tramadol hydrochloride 50 MG Oral Tablet [Ultram]
40185280301	0.0178335	drug_exposure any time prior through 0 days relative to index: Losartan Potassium 25 MG Oral Tablet
140190102	0.0178315	condition_occurrence during day -180 through 0 days relative to index: Disorder of back
19019073301	-0.0178309	drug_exposure any time prior through 0 days relative to index: Ibuprofen 600 MG Oral Tablet
19059414301	0.0177472	drug_exposure any time prior through 0 days relative to index: Antipyrine 54 MG/ML / Benzocaine 14 MG/ML Otic Solution
970282301	-0.0177142	drug_exposure any time prior through 0 days relative to index: Spironolactone 100 MG Oral Tablet
19057122301	-0.0176411	drug_exposure any time prior through 0 days relative to index: Estrogens, Esterified (USP) 0.625 MG / Methyltestosterone 1.25 MG Oral Tablet
2514434503	-0.0176226	procedure_occurrence during day -180 through 0 days relative to index: Emergency department visit for the evaluation and management of a patient, which requires these 3 key components: An expanded problem focused history; An expanded problem focused examination; and Medical decision making of low complexity. Counseling and/o
1525217302	0.0176049	drug_exposure during day -180 through 0 days relative to index: pioglitazone 30 MG Oral Tablet [Actos]
4064918503	-0.0174335	procedure_occurrence during day -180 through 0 days relative to index: Diabetes mellitus screening
2313821503	-0.0174169	procedure_occurrence during day -180 through 0 days relative to index: Cardiovascular stress test using maximal or submaximal treadmill or bicycle exercise, continuous electrocardiographic monitoring, and/or pharmacological stress; tracing only, without interpretation and report
19077638302	-0.0173285	drug_exposure during day -180 through 0 days relative to index: Glipizide 5 MG Oral Tablet
19133280301	-0.0172872	drug_exposure any time prior through 0 days relative to index: Cyclobenzaprine hydrochloride 5 MG Oral Tablet
46233711301	0.0172639	drug_exposure any time prior through 0 days relative to index: doxycycline hyclate 100 MG Oral Tablet
46287340301	0.0172383	drug_exposure any time prior through 0 days relative to index: Cefazolin 500 MG Injection
42874114301	-0.0170235	drug_exposure any time prior through 0 days relative to index: alpha-Tocopherol Acetate 30 UNT / Ascorbic Acid 120 MG / Calcium Citrate 125 MG / Cholecalciferol 400 UNT / Cupric oxide 2 MG / Docusate Sodium 50 MG / Folic Acid 1 MG / Iron Carbonyl 35 MG / Niacinamide 20 MG / Potassium Iodide 0.15 MG / Pyridoxine Hydro
40163493301	0.017011	drug_exposure any time prior through 0 days relative to index: Zolpidem tartrate 10 MG Oral Tablet [Ambien]
40175001301	-0.0169927	drug_exposure any time prior through 0 days relative to index: Levothyroxine Sodium 0.125 MG Oral Tablet
2514527503	-0.01699	procedure_occurrence during day -180 through 0 days relative to index: Periodic comprehensive preventive medicine reevaluation and management of an individual including an age and gender appropriate history, examination, counseling/anticipatory guidance/risk factor reduction interventions, and the ordering of laboratory/diag
742302301	0.0169884	drug_exposure any time prior through 0 days relative to index: topiramate 25 MG Oral Tablet [Topamax]
906891302	0.0169673	drug_exposure during day -180 through 0 days relative to index: Metoclopramide 10 MG Oral Tablet
40165262301	0.0169508	drug_exposure any time prior through 0 days relative to index: Rosuvastatin calcium 5 MG Oral Tablet [Crestor]
19002364301	-0.0169415	drug_exposure any time prior through 0 days relative to index: Fluocinonide 0.5 MG/ML Topical Cream
19038856301	-0.0168541	drug_exposure any time prior through 0 days relative to index: thyroid (USP) 60 MG Oral Tablet [Armour Thyroid]
2211808503	0.0168431	procedure_occurrence during day -180 through 0 days relative to index: Computer-aided detection (computer algorithm analysis of digital image data for lesion detection) with further review for interpretation, with or without digitization of film radiographic images; diagnostic mammography (List separately in addition to code
19073093301	0.0168277	drug_exposure any time prior through 0 days relative to index: Amlodipine 10 MG Oral Tablet
315078102	0.0167397	condition_occurrence during day -180 through 0 days relative to index: Palpitations
923115301	0.016701	drug_exposure any time prior through 0 days relative to index: Ofloxacin 3 MG/ML Otic Solution
1308250301	0.0166529	drug_exposure any time prior through 0 days relative to index: Lisinopril 2.5 MG Oral Tablet
40175174301	-0.0164975	drug_exposure any time prior through 0 days relative to index: Levothyroxine Sodium 0.025 MG Oral Tablet
1539411302	0.0164424	drug_exposure during day -180 through 0 days relative to index: Simvastatin 20 MG Oral Tablet
778765302	0.016394	drug_exposure during day -180 through 0 days relative to index: Cyclobenzaprine hydrochloride 10 MG Oral Tablet
40164253302	-0.0163663	drug_exposure during day -180 through 0 days relative to index: Chlorpheniramine 0.4 MG/ML / Hydrocodone Bitartrate 0.5 MG/ML / Phenylephrine 1 MG/ML Oral Solution
19040761301	-0.0161987	drug_exposure any time prior through 0 days relative to index: Sumatriptan 50 MG Oral Tablet [Imitrex]
40240036301	0.0161958	drug_exposure any time prior through 0 days relative to index: olopatadine 1 MG/ML Ophthalmic Solution [Patanol]
140641102	0.0161833	condition_occurrence during day -180 through 0 days relative to index: Verruca vulgaris
40221876301	0.0159517	drug_exposure any time prior through 0 days relative to index: 24 HR Bupropion Hydrochloride 300 MG Extended Release Oral Tablet [Wellbutrin]
135287102	-0.0159487	condition_occurrence during day -180 through 0 days relative to index: Non-neoplastic nevus
373478102	0.0159175	condition_occurrence during day -180 through 0 days relative to index: Presbyopia
138841102	-0.0158536	condition_occurrence during day -180 through 0 days relative to index: Disorder of sacrum
2211491503	-0.0158272	procedure_occurrence during day -180 through 0 days relative to index: Radiologic examination, foot; complete, minimum of 3 views
312648104	-0.0158231	condition_occurrence during day -30 through 0 days relative to index: Benign essential hypertension
2211799503	-0.0157728	procedure_occurrence during day -180 through 0 days relative to index: Fluoroscopic guidance and localization of needle or catheter tip for spine or paraspinous diagnostic or therapeutic injection procedures (epidural or subarachnoid)
372409102	-0.0157711	condition_occurrence during day -180 through 0 days relative to index: Sciatica
40221862301	0.0157379	drug_exposure any time prior through 0 days relative to index: 12 HR Bupropion Hydrochloride 150 MG Extended Release Oral Tablet [Wellbutrin]
2213440301	-0.0156904	drug_exposure any time prior through 0 days relative to index: Influenza virus vaccine, trivalent, split virus, when administered to individuals 3 years of age and older, for intramuscular use
2213492301	0.015663	drug_exposure any time prior through 0 days relative to index: Hepatitis B vaccine, adult dosage (3 dose schedule), for intramuscular use
778765301	-0.0156253	drug_exposure any time prior through 0 days relative to index: Cyclobenzaprine hydrochloride 10 MG Oral Tablet
2211420503	-0.0156209	procedure_occurrence during day -180 through 0 days relative to index: Radiologic examination, pelvis; 1 or 2 views
433595102	0.015576	condition_occurrence during day -180 through 0 days relative to index: Edema
19077513304	-0.0155609	drug_exposure during day -30 through 0 days relative to index: Folic Acid 1 MG Oral Tablet
906933301	0.0155133	drug_exposure any time prior through 0 days relative to index: Metoclopramide 5 MG Oral Tablet
19019116302	-0.0155128	drug_exposure during day -180 through 0 days relative to index: Lovastatin 20 MG Oral Tablet
2314004504	0.0154718	procedure_occurrence during day -30 through 0 days relative to index: Spirometry, including graphic record, total and timed vital capacity, expiratory flow rate measurement(s), with or without maximal voluntary ventilation
1154117301	-0.0152843	drug_exposure any time prior through 0 days relative to index: rizatriptan 10 MG Disintegrating Oral Tablet [Maxalt]
2414397503	-0.0151494	procedure_occurrence during day -180 through 0 days relative to index: Office or other outpatient visit for the evaluation and management of an established patient, which requires at least 2 of these 3 key components: An expanded problem focused history; An expanded problem focused examination; Medical decision making of low
19019412301	-0.0151381	drug_exposure any time prior through 0 days relative to index: Nortriptyline 10 MG Oral Capsule
46233711302	0.0150146	drug_exposure during day -180 through 0 days relative to index: doxycycline hyclate 100 MG Oral Tablet
318800102	0.0149789	condition_occurrence during day -180 through 0 days relative to index: Gastroesophageal reflux disease
40231811301	-0.0149491	drug_exposure any time prior through 0 days relative to index: Abuse-Deterrent 12 HR Oxycodone Hydrochloride 20 MG Extended Release Oral Tablet [Oxycontin]
40174292301	-0.0149165	drug_exposure any time prior through 0 days relative to index: liothyronine sodium 0.005 MG Oral Tablet [Cytomel]
19075343301	0.0148707	drug_exposure any time prior through 0 days relative to index: ciclopirox 80 MG/ML Topical Solution
73819102	0.0148468	condition_occurrence during day -180 through 0 days relative to index: Pain of breast
19098377302	0.0148455	drug_exposure during day -180 through 0 days relative to index: desloratadine 5 MG Oral Tablet [Clarinex]
40164944301	0.0147605	drug_exposure any time prior through 0 days relative to index: Metformin hydrochloride 850 MG / pioglitazone 15 MG Oral Tablet [Actoplus Met]
42800174301	0.0147362	drug_exposure any time prior through 0 days relative to index: hydrocortisone acetate 25 MG Rectal Suppository [Anucort-HC]
134438102	0.0146598	condition_occurrence during day -180 through 0 days relative to index: Contact dermatitis
138102102	0.014563	condition_occurrence during day -180 through 0 days relative to index: Benign neoplasm of skin
19011786304	0.0145043	drug_exposure during day -30 through 0 days relative to index: Metronidazole 0.0075 MG/MG Vaginal Gel
2313654503	0.0144438	procedure_occurrence during day -180 through 0 days relative to index: Ophthalmoscopy, extended, with retinal drawing (eg, for retinal detachment, melanoma), with interpretation and report; initial
1036233301	-0.0144177	drug_exposure any time prior through 0 days relative to index: Sucralfate 1000 MG Oral Tablet
433316102	-0.0142313	condition_occurrence during day -180 through 0 days relative to index: Dizziness and giddiness
19074697301	-0.0141595	drug_exposure any time prior through 0 days relative to index: Carbamazepine 200 MG Oral Tablet
40162522304	0.0141081	drug_exposure during day -30 through 0 days relative to index: Acetaminophen 325 MG / Hydrocodone Bitartrate 7.5 MG Oral Tablet
42902232302	0.0140686	drug_exposure during day -180 through 0 days relative to index: {24 (Ethinyl Estradiol 0.02 MG / norethindrone acetate 1 MG Oral Tablet) / 4 (Ferrous fumarate 75 MG Oral Tablet) } Pack [Loestrin 24 Fe 28 Day]
40175174304	0.0139777	drug_exposure during day -30 through 0 days relative to index: Levothyroxine Sodium 0.025 MG Oral Tablet
2211459503	0.0139711	procedure_occurrence during day -180 through 0 days relative to index: Radiologic examination, hand; minimum of 3 views
2211755503	-0.01397	procedure_occurrence during day -180 through 0 days relative to index: Ultrasound, pregnant uterus, real time with image documentation, limited (eg, fetal heart beat, placental location, fetal position and/or qualitative amniotic fluid volume), 1 or more fetuses
40141719301	-0.0138402	drug_exposure any time prior through 0 days relative to index: pegfilgrastim Prefilled Syringe
715940302	0.0138126	drug_exposure during day -180 through 0 days relative to index: Escitalopram 10 MG Oral Tablet
40162618301	0.013773	drug_exposure any time prior through 0 days relative to index: Acetaminophen 300 MG / Hydrocodone Bitartrate 7.5 MG Oral Tablet
40224789302	-0.0136371	drug_exposure during day -180 through 0 days relative to index: medroxyprogesterone acetate 10 MG Oral Tablet
19128172304	0.0135792	drug_exposure during day -30 through 0 days relative to index: {21 (Ethinyl Estradiol 0.03 MG / Norgestrel 0.3 MG Oral Tablet) / 7 (Inert Ingredients 1 MG Oral Tablet) } Pack [Low-Ogestrel 28 Day]
40162601301	0.0135541	drug_exposure any time prior through 0 days relative to index: Acetaminophen 750 MG / Hydrocodone Bitartrate 7.5 MG Oral Tablet [Vicodin]
40184217301	0.0135492	drug_exposure any time prior through 0 days relative to index: Hydrochlorothiazide 25 MG / Losartan Potassium 100 MG Oral Tablet
19135233302	-0.0134409	drug_exposure during day -180 through 0 days relative to index: Hydrochlorothiazide 12.5 MG / Olmesartan medoxomil 20 MG Oral Tablet [Benicar HCT]
19075601301	0.013421	drug_exposure any time prior through 0 days relative to index: clopidogrel 75 MG Oral Tablet
766815301	-0.0133867	drug_exposure any time prior through 0 days relative to index: quetiapine 25 MG Oral Tablet [Seroquel]
4254477503	0.0132493	procedure_occurrence during day -180 through 0 days relative to index: Counseling
19018786302	-0.0132059	drug_exposure during day -180 through 0 days relative to index: Acyclovir 200 MG Oral Capsule
4004516503	0.0132044	procedure_occurrence during day -180 through 0 days relative to index: Pre-surgery evaluation
1551170301	-0.0131543	drug_exposure any time prior through 0 days relative to index: Prednisone 20 MG Oral Tablet
40163500301	0.0131382	drug_exposure any time prior through 0 days relative to index: Zolpidem tartrate 5 MG Oral Tablet
40222060301	-0.0131372	drug_exposure any time prior through 0 days relative to index: Bupropion Hydrochloride 100 MG Oral Tablet
195562102	0.0131246	condition_occurrence during day -180 through 0 days relative to index: Hemorrhoids
742303301	0.0131075	drug_exposure any time prior through 0 days relative to index: topiramate 25 MG Oral Tablet
81878102	-0.0130924	condition_occurrence during day -180 through 0 days relative to index: Benign paroxysmal positional vertigo
2110194503	0.0130665	procedure_occurrence during day -180 through 0 days relative to index: Insertion of intrauterine device (IUD)
19019073302	-0.0129681	drug_exposure during day -180 through 0 days relative to index: Ibuprofen 600 MG Oral Tablet
76725102	0.0128845	condition_occurrence during day -180 through 0 days relative to index: Anal fissure
1150348301	-0.0128494	drug_exposure any time prior through 0 days relative to index: meloxicam 7.5 MG Oral Tablet [Mobic]
136057102	0.0128166	condition_occurrence during day -180 through 0 days relative to index: Benign neoplasm of skin of trunk
46287363301	-0.0128077	drug_exposure any time prior through 0 days relative to index: Cefoxitin 1000 MG Injection
432867104	0.012798	condition_occurrence during day -30 through 0 days relative to index: Hyperlipidemia
137951102	0.012772	condition_occurrence during day -180 through 0 days relative to index: Acquired keratoderma
19057735301	-0.0125698	drug_exposure any time prior through 0 days relative to index: Betamethasone 0.5 MG/ML Topical Lotion
742268302	0.0125114	drug_exposure during day -180 through 0 days relative to index: topiramate 50 MG Oral Tablet
19131009301	-0.0124995	drug_exposure any time prior through 0 days relative to index: Ascorbic Acid 4.7 MG/ML / POLYETHYLENE GLYCOL 3350 100 MG/ML / Potassium Chloride 0.0136 MEQ/ML / Sodium Ascorbate 5.9 MG/ML / Sodium Chloride 0.046 MEQ/ML / sodium sulfate 7.5 MG/ML Oral Solution [MoviPrep]
40175107301	0.0124633	drug_exposure any time prior through 0 days relative to index: Levothyroxine Sodium 0.2 MG Oral Tablet [Synthroid]
2213440304	0.0124481	drug_exposure during day -30 through 0 days relative to index: Influenza virus vaccine, trivalent, split virus, when administered to individuals 3 years of age and older, for intramuscular use
4141759503	-0.0123624	procedure_occurrence during day -180 through 0 days relative to index: Long-term drug therapy
140673102	0.0123317	condition_occurrence during day -180 through 0 days relative to index: Hypothyroidism
42800300301	0.0123178	drug_exposure any time prior through 0 days relative to index: 12 HR Dextromethorphan Hydrobromide 30 MG / Guaifenesin 600 MG Extended Release Oral Tablet
974200304	0.0123134	drug_exposure during day -30 through 0 days relative to index: Hydrochlorothiazide 12.5 MG / Lisinopril 20 MG Oral Tablet
40174235302	0.0122675	drug_exposure during day -180 through 0 days relative to index: dexlansoprazole 60 MG Delayed Release Oral Capsule [Dexilant]
1129105302	0.0122573	drug_exposure during day -180 through 0 days relative to index: Acetaminophen 650 MG / propoxyphene napsylate 100 MG Oral Tablet
40180069301	0.0122176	drug_exposure any time prior through 0 days relative to index: Promethazine Hydrochloride 25 MG Rectal Suppository [Phenadoz]
19129513301	0.0121788	drug_exposure any time prior through 0 days relative to index: {48 (Prednisone 10 MG Oral Tablet) } Pack
19019238301	0.0121739	drug_exposure any time prior through 0 days relative to index: Nadolol 40 MG Oral Tablet
201620102	0.012131	condition_occurrence during day -180 through 0 days relative to index: Kidney stone
19039720301	0.0120313	drug_exposure any time prior through 0 days relative to index: Dexamethasone 1 MG/ML / Tobramycin 3 MG/ML Ophthalmic Suspension [Tobradex]
2414392503	-0.0119424	procedure_occurrence during day -180 through 0 days relative to index: Office or other outpatient visit for the evaluation and management of a new patient, which requires these 3 key components: A detailed history; A detailed examination; Medical decision making of low complexity. Counseling and/or coordination of care with
4194895503	-0.0118791	procedure_occurrence during day -180 through 0 days relative to index: Screening for disorder
40162452301	-0.0118758	drug_exposure any time prior through 0 days relative to index: 24 HR tolterodine tartrate 4 MG Extended Release Oral Capsule [Detrol]
743720301	-0.0118338	drug_exposure any time prior through 0 days relative to index: venlafaxine 37.5 MG Oral Tablet
135777104	0.0118154	condition_occurrence during day -30 through 0 days relative to index: Neoplasm of uncertain behavior of skin
19127921301	-0.011776	drug_exposure any time prior through 0 days relative to index: {28 (Norethindrone 0.35 MG Oral Tablet) } Pack
19033925304	0.0117488	drug_exposure during day -30 through 0 days relative to index: Ibuprofen 800 MG Oral Tablet [Ibu]
133727102	0.0117028	condition_occurrence during day -180 through 0 days relative to index: Thyrotoxicosis without goiter OR other cause
1103423301	0.011611	drug_exposure any time prior through 0 days relative to index: 24 HR tramadol hydrochloride 200 MG Extended Release Oral Tablet [Ultram]
19072933301	0.0116052	drug_exposure any time prior through 0 days relative to index: Alprazolam 0.25 MG Oral Tablet
436962102	-0.0116041	condition_occurrence during day -180 through 0 days relative to index: Insomnia
40184189301	0.0115638	drug_exposure any time prior through 0 days relative to index: Hydrochlorothiazide 12.5 MG / Losartan Potassium 50 MG Oral Tablet [Hyzaar]
974199304	-0.0115429	drug_exposure during day -30 through 0 days relative to index: Hydrochlorothiazide 12.5 MG / Lisinopril 10 MG Oral Tablet
40223184301	0.011445	drug_exposure any time prior through 0 days relative to index: 12 HR Fexofenadine hydrochloride 60 MG / Pseudoephedrine Hydrochloride 120 MG Extended Release Oral Tablet
40175210304	0.0113879	drug_exposure during day -30 through 0 days relative to index: Levothyroxine Sodium 0.05 MG Oral Tablet
40230470301	-0.0112181	drug_exposure any time prior through 0 days relative to index: azelaic acid 200 MG/ML Topical Cream [Azelex]
4211231102	-0.0112116	condition_occurrence during day -180 through 0 days relative to index: Panic disorder without agoraphobia
2211492503	0.0111869	procedure_occurrence during day -180 through 0 days relative to index: Radiologic examination; calcaneus, minimum of 2 views
19102773301	0.0111786	drug_exposure any time prior through 0 days relative to index: moxifloxacin 5 MG/ML Ophthalmic Solution [Vigamox]
24134102	0.0111462	condition_occurrence during day -180 through 0 days relative to index: Neck pain
2108115503	-0.0111279	procedure_occurrence during day -180 through 0 days relative to index: Collection of venous blood by venipuncture
76786102	-0.0111234	condition_occurrence during day -180 through 0 days relative to index: Derangement of knee
2211327503	0.0111153	procedure_occurrence during day -180 through 0 days relative to index: Computed tomography, head or brain; without contrast material
77965102	-0.0110861	condition_occurrence during day -180 through 0 days relative to index: Acquired trigger finger
2211765504	0.0109275	procedure_occurrence during day -30 through 0 days relative to index: Ultrasound, transvaginal
4115367102	-0.0109218	condition_occurrence during day -180 through 0 days relative to index: Wrist joint pain
19075531302	0.0108379	drug_exposure during day -180 through 0 days relative to index: Clindamycin 20 MG/ML Vaginal Cream
19019852301	-0.0108003	drug_exposure any time prior through 0 days relative to index: Tetracycline 250 MG Oral Capsule
40168240301	0.0107793	drug_exposure any time prior through 0 days relative to index: clindamycin phosphate 0.012 MG/MG / Tretinoin 0.00025 MG/MG Topical Gel [Ziana]
138825102	-0.0107747	condition_occurrence during day -180 through 0 days relative to index: Actinic keratosis
19080187301	0.0107389	drug_exposure any time prior through 0 days relative to index: Metronidazole 250 MG Oral Tablet
45775482302	0.0107157	drug_exposure during day -180 through 0 days relative to index: Hydrocortisone 25 MG/ML Topical Cream [Proctosol]
40231928301	-0.010685	drug_exposure any time prior through 0 days relative to index: Acetaminophen 325 MG / Oxycodone Hydrochloride 5 MG Oral Tablet [Roxicet]
4102183102	0.0106006	condition_occurrence during day -180 through 0 days relative to index: Borderline glaucoma
2313634504	-0.0105928	procedure_occurrence during day -30 through 0 days relative to index: Ophthalmological services: medical examination and evaluation with initiation of diagnostic and treatment program; comprehensive, new patient, 1 or more visits
192731102	-0.0105849	condition_occurrence during day -180 through 0 days relative to index: Digestive symptom
440329102	0.0105484	condition_occurrence during day -180 through 0 days relative to index: Herpes zoster without complication
42902176301	0.0104775	drug_exposure any time prior through 0 days relative to index: {21 (Ethinyl Estradiol 0.02 MG / norethindrone acetate 1 MG Oral Tablet) / 7 (Ferrous fumarate 75 MG Oral Tablet) } Pack [Microgestin Fe 1/20 28 Day]
19075427301	-0.0103543	drug_exposure any time prior through 0 days relative to index: Clindamycin 0.01 MG/MG Topical Gel
19075034301	-0.0102265	drug_exposure any time prior through 0 days relative to index: Cephalexin 500 MG Oral Capsule
136788102	-0.0102219	condition_occurrence during day -180 through 0 days relative to index: Spinal stenosis of lumbar region
438409102	0.0101575	condition_occurrence during day -180 through 0 days relative to index: Attention deficit hyperactivity disorder
941478301	-0.0100606	drug_exposure any time prior through 0 days relative to index: terconazole 8 MG/ML Vaginal Cream
40075755301	-0.0100404	drug_exposure any time prior through 0 days relative to index: Potassium Chloride Injectable Solution
2514436503	-0.0100374	procedure_occurrence during day -180 through 0 days relative to index: Emergency department visit for the evaluation and management of a patient, which requires these 3 key components: A detailed history; A detailed examination; and Medical decision making of moderate complexity. Counseling and/or coordination of care with o
961082301	-0.0100199	drug_exposure any time prior through 0 days relative to index: Ranitidine 300 MG Oral Tablet
1114122301	-0.010016	drug_exposure any time prior through 0 days relative to index: Nalbuphine
432284102	-0.0100054	condition_occurrence during day -180 through 0 days relative to index: Single major depressive episode
40224108301	0.00999632	drug_exposure any time prior through 0 days relative to index: 1 ML medroxyprogesterone acetate 150 MG/ML Prefilled Syringe
378425102	-0.00992277	condition_occurrence during day -180 through 0 days relative to index: Blepharitis
40222779301	-0.00988852	drug_exposure any time prior through 0 days relative to index: Meclizine Hydrochloride 12.5 MG Oral Tablet
40166135301	-0.00987989	drug_exposure any time prior through 0 days relative to index: 24 HR Oxybutynin chloride 5 MG Extended Release Oral Tablet
443776102	0.00983332	condition_occurrence during day -180 through 0 days relative to index: Brachial radiculitis
1150351302	0.00979076	drug_exposure during day -180 through 0 days relative to index: meloxicam 7.5 MG Oral Tablet
1539463301	-0.00975427	drug_exposure any time prior through 0 days relative to index: Simvastatin 10 MG Oral Tablet
19121242301	0.00975052	drug_exposure any time prior through 0 days relative to index: Omega-3 Acid Ethyl Esters (USP) 1000 MG Oral Capsule
723042301	0.00973257	drug_exposure any time prior through 0 days relative to index: Diazepam 5 MG Oral Tablet
40164929301	-0.00970954	drug_exposure any time prior through 0 days relative to index: Metformin hydrochloride 500 MG Oral Tablet
381292102	0.00962354	condition_occurrence during day -180 through 0 days relative to index: Chronic allergic conjunctivitis
19019112301	-0.00954091	drug_exposure any time prior through 0 days relative to index: Lorazepam 0.5 MG Oral Tablet
40163924301	0.00949893	drug_exposure any time prior through 0 days relative to index: 24 HR Metformin hydrochloride 500 MG Extended Release Oral Tablet
40227550301	-0.0094753	drug_exposure any time prior through 0 days relative to index: 12 HR cetirizine hydrochloride 5 MG / Pseudoephedrine Hydrochloride 120 MG Extended Release Oral Tablet [Zyrtec-D]
1113672301	0.00944355	drug_exposure any time prior through 0 days relative to index: nabumetone 500 MG Oral Tablet
40163464301	-0.00941886	drug_exposure any time prior through 0 days relative to index: Trazodone Hydrochloride 150 MG Oral Tablet
1754996302	0.00939885	drug_exposure during day -180 through 0 days relative to index: Fluconazole 150 MG Oral Tablet
19079497301	-0.00935985	drug_exposure any time prior through 0 days relative to index: Sertraline 25 MG Oral Tablet
4002650102	-0.00933271	condition_occurrence during day -180 through 0 days relative to index: Plantar fasciitis
9003	0.00932614	age group: 45-49
4084966102	-0.0092982	condition_occurrence during day -180 through 0 days relative to index: Candida infection of genital region
2617366503	0.0092758	procedure_occurrence during day -180 through 0 days relative to index: Electrical stimulation (unattended), to one or more areas for indication(s) other than wound care, as part of a therapy plan of care
372328104	0.00924589	condition_occurrence during day -30 through 0 days relative to index: Otitis media
2211378503	0.00922694	procedure_occurrence during day -180 through 0 days relative to index: Computed tomography, thorax; without contrast material
19077652301	0.00918977	drug_exposure any time prior through 0 days relative to index: Glucagon 1 MG Injection
1167323301	0.00916003	drug_exposure any time prior through 0 days relative to index: Allopurinol 100 MG Oral Tablet
743794302	0.00912294	drug_exposure during day -180 through 0 days relative to index: 24 HR venlafaxine 150 MG Extended Release Oral Capsule [Effexor]
1112921301	-0.00911182	drug_exposure any time prior through 0 days relative to index: Ipratropium
2211410503	-0.00903244	procedure_occurrence during day -180 through 0 days relative to index: Magnetic resonance (eg, proton) imaging, spinal canal and contents, cervical; without contrast material
40165575301	0.00897005	drug_exposure any time prior through 0 days relative to index: epinastine hydrochloride 0.5 MG/ML Ophthalmic Solution [Elestat]
257907102	0.00896116	condition_occurrence during day -180 through 0 days relative to index: Disorder of lung
2211472503	-0.00893795	procedure_occurrence during day -180 through 0 days relative to index: Radiologic examination, hip, unilateral; 1 view
40231925301	-0.00885542	drug_exposure any time prior through 0 days relative to index: Acetaminophen 325 MG / Oxycodone Hydrochloride 5 MG Oral Tablet
19123593301	0.00879039	drug_exposure any time prior through 0 days relative to index: atorvastatin 40 MG Oral Tablet [Lipitor]
40221861301	-0.00878362	drug_exposure any time prior through 0 days relative to index: Smoking Cessation 12 HR Bupropion Hydrochloride 150 MG Extended Release Oral Tablet [Buproban]
967570301	-0.00877538	drug_exposure any time prior through 0 days relative to index: loteprednol etabonate 5 MG/ML / Tobramycin 3 MG/ML Ophthalmic Suspension [Zylet]
442555102	-0.00874866	condition_occurrence during day -180 through 0 days relative to index: Breathing painful
902741301	-0.00868825	drug_exposure any time prior through 0 days relative to index: Tobramycin 3 MG/ML Ophthalmic Solution
19022486304	-0.0086	drug_exposure during day -30 through 0 days relative to index: Hydrochlorothiazide 12.5 MG Oral Capsule
40164897302	-0.00855709	drug_exposure during day -180 through 0 days relative to index: Metformin hydrochloride 1000 MG Oral Tablet
1636780301	-0.00855532	drug_exposure any time prior through 0 days relative to index: Testosterone
723042302	0.00854746	drug_exposure during day -180 through 0 days relative to index: Diazepam 5 MG Oral Tablet
80189102	0.00854711	condition_occurrence during day -180 through 0 days relative to index: Displacement of lumbar intervertebral disc without myelopathy
40223815302	0.00852858	drug_exposure during day -180 through 0 days relative to index: Fexofenadine hydrochloride 180 MG Oral Tablet
19074181304	0.00850672	drug_exposure during day -30 through 0 days relative to index: Betamethasone 0.5 MG/ML / Clotrimazole 10 MG/ML Topical Cream
2105913503	-0.00849483	procedure_occurrence during day -180 through 0 days relative to index: Strapping; ankle and/or foot
2213483301	0.00848177	drug_exposure any time prior through 0 days relative to index: Pneumococcal polysaccharide vaccine, 23-valent, adult or immunosuppressed patient dosage, when administered to individuals 2 years or older, for subcutaneous or intramuscular use
40166831301	0.00847886	drug_exposure any time prior through 0 days relative to index: 24 HR metoprolol succinate 50 MG Extended Release Oral Tablet [Toprol]
76161102	-0.00846419	condition_occurrence during day -180 through 0 days relative to index: Impotence of organic origin
40166704301	-0.00842337	drug_exposure any time prior through 0 days relative to index: Cyproheptadine hydrochloride 4 MG Oral Tablet
1717707302	0.00841982	drug_exposure during day -180 through 0 days relative to index: valacyclovir 1000 MG Oral Tablet
19019117301	-0.00840435	drug_exposure any time prior through 0 days relative to index: Lovastatin 40 MG Oral Tablet
903963301	-0.00836567	drug_exposure any time prior through 0 days relative to index: Triamcinolone
19019074302	0.00836109	drug_exposure during day -180 through 0 days relative to index: Ibuprofen 800 MG Oral Tablet
1301025301	-0.00830125	drug_exposure any time prior through 0 days relative to index: Enoxaparin
708298301	-0.00828093	drug_exposure any time prior through 0 days relative to index: Midazolam
923115302	0.00825907	drug_exposure during day -180 through 0 days relative to index: Ofloxacin 3 MG/ML Otic Solution
2514528504	-0.00821369	procedure_occurrence during day -30 through 0 days relative to index: Periodic comprehensive preventive medicine reevaluation and management of an individual including an age and gender appropriate history, examination, counseling/anticipatory guidance/risk factor reduction interventions, and the ordering of laboratory/diag
19102198301	-0.00819869	drug_exposure any time prior through 0 days relative to index: gatifloxacin 3 MG/ML Ophthalmic Solution [Zymar]
40163524301	-0.0081142	drug_exposure any time prior through 0 days relative to index: Warfarin Sodium 2 MG Oral Tablet
40229058301	0.00810359	drug_exposure any time prior through 0 days relative to index: 12 HR Hyoscyamine Sulfate 0.375 MG Extended Release Oral Tablet
19125970301	0.00806933	drug_exposure any time prior through 0 days relative to index: Dapsone 0.05 MG/MG Topical Gel [Aczone]
40185277301	-0.00800542	drug_exposure any time prior through 0 days relative to index: Losartan Potassium 100 MG Oral Tablet [Cozaar]
40221634301	0.00800139	drug_exposure any time prior through 0 days relative to index: Codeine Phosphate 2 MG/ML / Guaifenesin 20 MG/ML / Pseudoephedrine Hydrochloride 6 MG/ML Oral Solution [Cheratussin DAC]
440029104	0.00799139	condition_occurrence during day -30 through 0 days relative to index: Viral disease
19038851302	-0.00790827	drug_exposure during day -180 through 0 days relative to index: Estrogens, Conjugated (USP) 0.3 MG Oral Tablet [Premarin]
19077438301	0.00789933	drug_exposure any time prior through 0 days relative to index: Fluorometholone 1 MG/ML Ophthalmic Suspension
2211351503	-0.00769535	procedure_occurrence during day -180 through 0 days relative to index: Magnetic resonance (eg, proton) imaging, brain (including brain stem); without contrast material
40173098301	0.00768366	drug_exposure any time prior through 0 days relative to index: Hydromorphone Hydrochloride 2 MG Oral Tablet
19080128301	-0.00767449	drug_exposure any time prior through 0 days relative to index: Lisinopril 10 MG Oral Tablet
40175218302	0.00766717	drug_exposure during day -180 through 0 days relative to index: Levothyroxine Sodium 0.05 MG Oral Tablet [Synthroid]
2514418503	0.00764523	procedure_occurrence during day -180 through 0 days relative to index: Office consultation for a new or established patient, which requires these 3 key components: A comprehensive history; A comprehensive examination; and Medical decision making of moderate complexity. Counseling and/or coordination of care with other physic
2514419503	-0.00763781	procedure_occurrence during day -180 through 0 days relative to index: Office consultation for a new or established patient, which requires these 3 key components: A comprehensive history; A comprehensive examination; and Medical decision making of high complexity. Counseling and/or coordination of care with other physicians
40166828304	0.00763617	drug_exposure during day -30 through 0 days relative to index: 24 HR metoprolol succinate 25 MG Extended Release Oral Tablet
1545997304	-0.00752515	drug_exposure during day -30 through 0 days relative to index: atorvastatin 10 MG Oral Tablet
19077546302	0.0075162	drug_exposure during day -180 through 0 days relative to index: Furosemide 20 MG Oral Tablet
40175084301	0.00745971	drug_exposure any time prior through 0 days relative to index: Levothyroxine Sodium 0.175 MG Oral Tablet [Synthroid]
2213473302	-0.00739352	drug_exposure during day -180 through 0 days relative to index: Tetanus, diphtheria toxoids and acellular pertussis vaccine (Tdap), when administered to individuals 7 years or older, for intramuscular use
40176723301	-0.00739279	drug_exposure any time prior through 0 days relative to index: Dicyclomine Hydrochloride 10 MG Oral Capsule
1703691301	-0.00737609	drug_exposure any time prior through 0 days relative to index: Acyclovir 400 MG Oral Tablet
196168104	0.0073394	condition_occurrence during day -30 through 0 days relative to index: Irregular periods
19123159301	-0.00732931	drug_exposure any time prior through 0 days relative to index: pregabalin 100 MG Oral Capsule [Lyrica]
19079151301	0.00729016	drug_exposure any time prior through 0 days relative to index: Ofloxacin 3 MG/ML Ophthalmic Solution
432545104	0.00727228	condition_occurrence during day -30 through 0 days relative to index: Bacterial infectious disease
43012671301	0.00719644	drug_exposure any time prior through 0 days relative to index: Ergocalciferol 50000 UNT Oral Capsule
23798102	-0.00718917	condition_occurrence during day -180 through 0 days relative to index: Acute laryngopharyngitis
19130832301	-0.00717375	drug_exposure any time prior through 0 days relative to index: doxycycline hyclate 150 MG Delayed Release Oral Tablet [Doryx]
2213418503	0.00714574	procedure_occurrence during day -180 through 0 days relative to index: Immunization administration (includes percutaneous, intradermal, subcutaneous, or intramuscular injections); 1 vaccine (single or combination vaccine/toxoid)
2102593503	-0.00713553	procedure_occurrence during day -180 through 0 days relative to index: Destruction (eg, laser surgery, electrosurgery, cryosurgery, chemosurgery, surgical curettement), of benign lesions other than skin tags or cutaneous vascular proliferative lesions; up to 14 lesions
36250141302	0.00706415	drug_exposure during day -180 through 0 days relative to index: Fluticasone propionate 0.05 MG/ACTUAT Metered Dose Nasal Spray
40169243302	-0.00705875	drug_exposure during day -180 through 0 days relative to index: 14 ACTUAT Fluticasone propionate 0.1 MG/ACTUAT / salmeterol 0.05 MG/ACTUAT Dry Powder Inhaler [Advair]
40165997301	-0.00704289	drug_exposure any time prior through 0 days relative to index: Glyburide 2.5 MG / Metformin hydrochloride 500 MG Oral Tablet
2213546503	-0.00703914	procedure_occurrence during day -180 through 0 days relative to index: Family psychotherapy (conjoint psychotherapy) (with patient present)
40167021301	0.00697861	drug_exposure any time prior through 0 days relative to index: Colesevelam hydrochloride 625 MG Oral Tablet [Welchol]
2102896503	0.0069671	procedure_occurrence during day -180 through 0 days relative to index: Injection(s); single tendon origin/insertion
4214838302	0.00696675	drug_exposure during day -180 through 0 days relative to index: Influenza virus vaccine
974199302	-0.00691906	drug_exposure during day -180 through 0 days relative to index: Hydrochlorothiazide 12.5 MG / Lisinopril 10 MG Oral Tablet
836719301	0.00688679	drug_exposure any time prior through 0 days relative to index: Temazepam 30 MG Oral Capsule
19130124301	0.00677798	drug_exposure any time prior through 0 days relative to index: {56 (varenicline 1 MG Oral Tablet [Chantix]) } Pack [Chantix Continuing Months Of Therapy]
135892102	-0.00669846	condition_occurrence during day -180 through 0 days relative to index: Erythematous condition
2102900503	0.0066526	procedure_occurrence during day -180 through 0 days relative to index: Arthrocentesis, aspiration and/or injection; small joint or bursa (eg, fingers, toes)
36250165301	0.00664105	drug_exposure any time prior through 0 days relative to index: Budesonide 0.032 MG/ACTUAT Metered Dose Nasal Spray [Rhinocort]
444382102	0.00660587	condition_occurrence during day -180 through 0 days relative to index: Thoracic radiculitis
4147961503	-0.0065798	procedure_occurrence during day -180 through 0 days relative to index: Screening for malignant neoplasm of breast
42902213301	0.0065272	drug_exposure any time prior through 0 days relative to index: {21 (Ethinyl Estradiol 0.03 MG / norethindrone acetate 1.5 MG Oral Tablet) / 7 (Ferrous fumarate 75 MG Oral Tablet) } Pack [Junel Fe 1.5/30 28 Day]
781062301	-0.00651035	drug_exposure any time prior through 0 days relative to index: Alprazolam 1 MG Oral Tablet
440383104	-0.00649568	condition_occurrence during day -30 through 0 days relative to index: Depressive disorder
2314290504	-0.00647437	procedure_occurrence during day -30 through 0 days relative to index: Manual therapy techniques (eg, mobilization/ manipulation, manual lymphatic drainage, manual traction), 1 or more regions, each 15 minutes
1000560301	0.00632432	drug_exposure any time prior through 0 days relative to index: Ondansetron
19027462301	-0.0063091	drug_exposure any time prior through 0 days relative to index: Hydrocortisone 10 MG/ML / Neomycin 3.5 MG/ML / Polymyxin B 10000 UNT/ML Otic Solution
19019418302	0.00630526	drug_exposure during day -180 through 0 days relative to index: Omeprazole 20 MG Delayed Release Oral Capsule
19123052301	0.00623403	drug_exposure any time prior through 0 days relative to index: Metronidazole 0.01 MG/MG Topical Gel [MetroGel]
4064905503	0.00619647	procedure_occurrence during day -180 through 0 days relative to index: Venereal disease screening
40166828301	-0.00618175	drug_exposure any time prior through 0 days relative to index: 24 HR metoprolol succinate 25 MG Extended Release Oral Tablet
40176744302	-0.00616593	drug_exposure during day -180 through 0 days relative to index: Dicyclomine Hydrochloride 20 MG Oral Tablet
19129398304	0.0061032	drug_exposure during day -30 through 0 days relative to index: {21 (Methylprednisolone 4 MG Oral Tablet) } Pack
40223185301	-0.00610115	drug_exposure any time prior through 0 days relative to index: 12 HR Fexofenadine hydrochloride 60 MG / Pseudoephedrine Hydrochloride 120 MG Extended Release Oral Tablet [Allegra-D]
906891301	-0.00609519	drug_exposure any time prior through 0 days relative to index: Metoclopramide 10 MG Oral Tablet
1708751301	-0.00591858	drug_exposure any time prior through 0 days relative to index: 20 ACTUAT Zanamivir 5 MG/ACTUAT Dry Powder Inhaler [Relenza]
1328591301	-0.00590686	drug_exposure any time prior through 0 days relative to index: 24 HR Diltiazem Hydrochloride 180 MG Extended Release Oral Capsule [Cartia]
1539407302	0.00589806	drug_exposure during day -180 through 0 days relative to index: Simvastatin 40 MG Oral Tablet
73090102	0.00585567	condition_occurrence during day -180 through 0 days relative to index: Contusion of foot
40225765301	0.00583146	drug_exposure any time prior through 0 days relative to index: Dexamethasone 0.5 MG/ML / Tobramycin 3 MG/ML Ophthalmic Suspension [Tobradex]
19134047301	-0.00579143	drug_exposure any time prior through 0 days relative to index: tramadol hydrochloride 50 MG Oral Tablet
19108686301	-0.00571672	drug_exposure any time prior through 0 days relative to index: Albuterol 1 MG
19123328301	-0.00570024	drug_exposure any time prior through 0 days relative to index: Metronidazole 0.0075 MG/MG Vaginal Gel [Vandazole]
1314008302	-0.00564269	drug_exposure during day -180 through 0 days relative to index: Atenolol 50 MG Oral Tablet
19129353301	0.00563043	drug_exposure any time prior through 0 days relative to index: {7 (Ethinyl Estradiol 0.035 MG / Norethindrone 0.5 MG Oral Tablet) / 7 (Ethinyl Estradiol 0.035 MG / Norethindrone 0.75 MG Oral Tablet) / 7 (Ethinyl Estradiol 0.035 MG / Norethindrone 1 MG Oral Tablet) / 7 (Inert Ingredients 1 MG Oral Tablet) } Pack [Nort
40175400301	0.00562349	drug_exposure any time prior through 0 days relative to index: Pravastatin Sodium 40 MG Oral Tablet
967564302	0.00553878	drug_exposure during day -180 through 0 days relative to index: loteprednol etabonate 5 MG/ML Ophthalmic Suspension [Lotemax]
708298302	-0.00534152	drug_exposure during day -180 through 0 days relative to index: Midazolam
440360102	-0.00528743	condition_occurrence during day -180 through 0 days relative to index: Pure hyperglyceridemia
40223815301	0.00526727	drug_exposure any time prior through 0 days relative to index: Fexofenadine hydrochloride 180 MG Oral Tablet
4086918503	-0.00519437	procedure_occurrence during day -180 through 0 days relative to index: Viral screening
40173613301	-0.00518916	drug_exposure any time prior through 0 days relative to index: Alendronic acid 70 MG Oral Tablet [Fosamax]
40171671302	-0.00517829	drug_exposure during day -180 through 0 days relative to index: Benazepril hydrochloride 20 MG Oral Tablet
42709101301	-0.00517323	drug_exposure any time prior through 0 days relative to index: Chlorpheniramine Maleate 0.8 MG/ML / Dextromethorphan Hydrobromide 3 MG/ML / Phenylephrine Hydrochloride 2.5 MG/ML Oral Solution
19018872301	-0.00516082	drug_exposure any time prior through 0 days relative to index: Chlorzoxazone 500 MG Oral Tablet
19129347301	0.0051525	drug_exposure any time prior through 0 days relative to index: {21 (Desogestrel 0.15 MG / Ethinyl Estradiol 0.02 MG Oral Tablet) / 5 (Ethinyl Estradiol 0.01 MG Oral Tablet) / 2 (Inert Ingredients 1 MG Oral Tablet) } Pack [Kariva 28 Day]
19073093304	0.00509348	drug_exposure during day -30 through 0 days relative to index: Amlodipine 10 MG Oral Tablet
40163492304	-0.00509088	drug_exposure during day -30 through 0 days relative to index: Zolpidem tartrate 10 MG Oral Tablet
378253102	-0.00506726	condition_occurrence during day -180 through 0 days relative to index: Headache
2314294503	-0.00506485	procedure_occurrence during day -180 through 0 days relative to index: Therapeutic activities, direct (one-on-one) patient contact (use of dynamic activities to improve functional performance), each 15 minutes
941473301	-0.00503706	drug_exposure any time prior through 0 days relative to index: terconazole 80 MG Vaginal Suppository
440086104	0.00501559	condition_occurrence during day -30 through 0 days relative to index: Child attention deficit disorder
742268304	0.00500315	drug_exposure during day -30 through 0 days relative to index: topiramate 50 MG Oral Tablet
432883102	0.00493944	condition_occurrence during day -180 through 0 days relative to index: Recurrent major depressive episodes, moderate
40162606301	0.00493453	drug_exposure any time prior through 0 days relative to index: Acetaminophen 300 MG / Hydrocodone Bitartrate 5 MG Oral Tablet
19077212301	-0.00488069	drug_exposure any time prior through 0 days relative to index: 24 HR Etodolac 400 MG Extended Release Oral Tablet
78474102	0.00485887	condition_occurrence during day -180 through 0 days relative to index: Hypertrophy of breast
19019113301	-0.0048011	drug_exposure any time prior through 0 days relative to index: Lorazepam 1 MG Oral Tablet
40168576301	0.00477643	drug_exposure any time prior through 0 days relative to index: Benzoyl Peroxide 0.025 MG/MG / clindamycin phosphate 0.012 MG/MG Topical Gel [Acanya]
40231926301	-0.00473345	drug_exposure any time prior through 0 days relative to index: Acetaminophen 325 MG / Oxycodone Hydrochloride 5 MG Oral Tablet [Endocet]
19082973301	0.00471097	drug_exposure any time prior through 0 days relative to index: Ampicillin 500 MG
40221860301	-0.0046021	drug_exposure any time prior through 0 days relative to index: 12 HR Bupropion Hydrochloride 150 MG Extended Release Oral Tablet [Budeprion]
42708304301	0.00457547	drug_exposure any time prior through 0 days relative to index: {21 (Ethinyl Estradiol 0.035 MG / Norethindrone 0.4 MG Chewable Tablet) / 7 (Ferrous fumarate 75 MG Chewable Tablet) } Pack [Femcon Fe 28 Day]
40166448301	0.00454588	drug_exposure any time prior through 0 days relative to index: Oxybutynin chloride 5 MG Oral Tablet
19018875301	0.00452954	drug_exposure any time prior through 0 days relative to index: Cimetidine 400 MG Oral Tablet
19079711301	0.00449976	drug_exposure any time prior through 0 days relative to index: Sumatriptan 100 MG Oral Tablet
920458302	-0.00449675	drug_exposure during day -180 through 0 days relative to index: Betamethasone
1551192301	0.00448151	drug_exposure any time prior through 0 days relative to index: Prednisone 5 MG Oral Tablet
318556102	-0.00447636	condition_occurrence during day -180 through 0 days relative to index: Epistaxis
436070104	0.00438355	condition_occurrence during day -30 through 0 days relative to index: Vitamin D deficiency
19079172301	-0.00433786	drug_exposure any time prior through 0 days relative to index: Ondansetron 8 MG Disintegrating Oral Tablet
40164929302	0.00425748	drug_exposure during day -180 through 0 days relative to index: Metformin hydrochloride 500 MG Oral Tablet
1551170302	-0.00423446	drug_exposure during day -180 through 0 days relative to index: Prednisone 20 MG Oral Tablet
19073094302	-0.00422569	drug_exposure during day -180 through 0 days relative to index: Amlodipine 2.5 MG Oral Tablet
4261206503	0.00415293	procedure_occurrence during day -180 through 0 days relative to index: Subsequent stage of staged operation
2211388504	-0.00412944	procedure_occurrence during day -30 through 0 days relative to index: Radiologic examination, spine, cervical; 2 or 3 views
19002365301	0.00408562	drug_exposure any time prior through 0 days relative to index: Fluocinonide 0.0005 MG/MG Topical Ointment
1597772301	0.00408038	drug_exposure any time prior through 0 days relative to index: glimepiride 2 MG Oral Tablet
2617289504	0.00406311	procedure_occurrence during day -30 through 0 days relative to index: Screening mammography, producing direct digital image, bilateral, all views
436677102	-0.00403478	condition_occurrence during day -180 through 0 days relative to index: Adjustment disorder
19041104301	-0.00398428	drug_exposure any time prior through 0 days relative to index: terconazole 8 MG/ML Vaginal Cream [Terazol 3]
40222663301	0.003959	drug_exposure any time prior through 0 days relative to index: Hydroxyzine Hydrochloride 25 MG Oral Tablet
19133905301	0.0039519	drug_exposure any time prior through 0 days relative to index: Penicillin V Potassium 500 MG Oral Tablet
43012433304	0.00394764	drug_exposure during day -30 through 0 days relative to index: 21 DAY Ethinyl Estradiol 0.000625 MG/HR / Etonogestrel 0.005 MG/HR Vaginal Ring [NuvaRing]
957136302	-0.0038889	drug_exposure during day -180 through 0 days relative to index: Furosemide 40 MG Oral Tablet
201254104	0.00388535	condition_occurrence during day -30 through 0 days relative to index: Type 1 diabetes mellitus
40162515301	-0.00383337	drug_exposure any time prior through 0 days relative to index: Acetaminophen 325 MG / Hydrocodone Bitartrate 5 MG Oral Tablet
40169683301	-0.0038153	drug_exposure any time prior through 0 days relative to index: Labetalol hydrochloride 100 MG Oral Tablet
40228842301	0.00379406	drug_exposure any time prior through 0 days relative to index: {24 (Ethinyl Estradiol 0.01 MG / norethindrone acetate 1 MG Oral Tablet) / 2 (Ethinyl Estradiol 0.01 MG Oral Tablet) / 2 (Ferrous fumarate 75 MG Oral Tablet) } Pack [Lo Loestrin Fe 28 Day]
723020301	0.00375815	drug_exposure any time prior through 0 days relative to index: Diazepam 10 MG Oral Tablet
40164516301	0.00373368	drug_exposure any time prior through 0 days relative to index: Clobetasol Propionate 0.5 MG/ML Topical Cream
1178666301	0.00371074	drug_exposure any time prior through 0 days relative to index: Indomethacin 50 MG Oral Capsule
140821102	0.00370244	condition_occurrence during day -180 through 0 days relative to index: Spasm
257011104	-0.00364952	condition_occurrence during day -30 through 0 days relative to index: Acute upper respiratory infection
1728416301	-0.00363833	drug_exposure any time prior through 0 days relative to index: Penicillin G
433736104	0.00359412	condition_occurrence during day -30 through 0 days relative to index: Obesity
19123522301	0.00358585	drug_exposure any time prior through 0 days relative to index: carbetapentane 60 MG / Phenylephrine 10 MG / Pyrilamine 40 MG Oral Tablet [Tussi-12D]
778479301	0.00357255	drug_exposure any time prior through 0 days relative to index: tizanidine 4 MG Oral Tablet
19079658301	0.00351249	drug_exposure any time prior through 0 days relative to index: Spironolactone 25 MG Oral Tablet
40221888301	0.00342622	drug_exposure any time prior through 0 days relative to index: 80 ACTUAT Levalbuterol 0.045 MG/ACTUAT Metered Dose Inhaler [Xopenex]
444132102	0.00334613	condition_occurrence during day -180 through 0 days relative to index: Injury of knee
19019273302	-0.00332672	drug_exposure during day -180 through 0 days relative to index: Naproxen 500 MG Oral Tablet
80242102	0.00330803	condition_occurrence during day -180 through 0 days relative to index: Current tear of medial cartilage AND/OR meniscus of knee
1545999301	0.00324998	drug_exposure any time prior through 0 days relative to index: atorvastatin 20 MG Oral Tablet [Lipitor]
1178665301	0.00323349	drug_exposure any time prior through 0 days relative to index: Indomethacin 25 MG Oral Capsule
19098334301	-0.00322944	drug_exposure any time prior through 0 days relative to index: frovatriptan 2.5 MG Oral Tablet [Frova]
1708903301	-0.00322554	drug_exposure any time prior through 0 days relative to index: Minocycline 100 MG Oral Capsule
136773102	-0.00322347	condition_occurrence during day -180 through 0 days relative to index: Rosacea
2313881503	0.0031815	procedure_occurrence during day -180 through 0 days relative to index: Doppler echocardiography color flow velocity mapping (List separately in addition to codes for echocardiography)
36250108302	0.00312662	drug_exposure during day -180 through 0 days relative to index: Azelastine hydrochloride 0.137 MG/ACTUAT Metered Dose Nasal Spray [Astelin]
2211740503	-0.00307424	procedure_occurrence during day -180 through 0 days relative to index: Ultrasound, abdominal, real time with image documentation; complete
40168631301	-0.00303967	drug_exposure any time prior through 0 days relative to index: Chlordiazepoxide Hydrochloride 5 MG / Clidinium bromide 2.5 MG Oral Capsule
19071430301	-0.00299771	drug_exposure any time prior through 0 days relative to index: pantoprazole 40 MG Delayed Release Oral Tablet [Protonix]
19110450301	-0.00299533	drug_exposure any time prior through 0 days relative to index: Lidocaine 10 MG
2110774503	-0.00297319	procedure_occurrence during day -180 through 0 days relative to index: Injection(s), anesthetic agent and/or steroid, transforaminal epidural, with imaging guidance (fluoroscopy or CT); lumbar or sacral, single level
739209301	-0.00294108	drug_exposure any time prior through 0 days relative to index: Sertraline 50 MG Oral Tablet
40162522301	0.00289964	drug_exposure any time prior through 0 days relative to index: Acetaminophen 325 MG / Hydrocodone Bitartrate 7.5 MG Oral Tablet
19018977301	-0.0027719	drug_exposure any time prior through 0 days relative to index: Estrogens, Conjugated (USP) 0.3 MG Oral Tablet
739202301	0.00274807	drug_exposure any time prior through 0 days relative to index: Sertraline 25 MG Oral Tablet [Zoloft]
529411301	-0.00274434	drug_exposure any time prior through 0 days relative to index: tetanus toxoid vaccine, inactivated
1112921302	-0.00272903	drug_exposure during day -180 through 0 days relative to index: Ipratropium
42708524301	0.00265498	drug_exposure any time prior through 0 days relative to index: formoterol fumarate 0.012 MG Inhalant Powder [Foradil]
974201301	-0.0026531	drug_exposure any time prior through 0 days relative to index: Hydrochlorothiazide 25 MG / Lisinopril 20 MG Oral Tablet
40227057301	0.00265215	drug_exposure any time prior through 0 days relative to index: Lidocaine Hydrochloride 20 MG/ML Mucous Membrane Topical Solution
40171661301	0.00259221	drug_exposure any time prior through 0 days relative to index: Benazepril hydrochloride 10 MG Oral Tablet
1717707301	-0.00254358	drug_exposure any time prior through 0 days relative to index: valacyclovir 1000 MG Oral Tablet
40163914301	0.00254316	drug_exposure any time prior through 0 days relative to index: 24 HR Amphetamine aspartate 5 MG / Amphetamine Sulfate 5 MG / Dextroamphetamine saccharate 5 MG / Dextroamphetamine Sulfate 5 MG Extended Release Oral Capsule [Adderall]
19072934301	0.00252836	drug_exposure any time prior through 0 days relative to index: Alprazolam 0.5 MG Oral Tablet
953113301	0.00252764	drug_exposure any time prior through 0 days relative to index: Famotidine 40 MG Oral Tablet
40221858301	-0.00248299	drug_exposure any time prior through 0 days relative to index: 12 HR Bupropion Hydrochloride 100 MG Extended Release Oral Tablet [Wellbutrin]
40163924302	-0.00245998	drug_exposure during day -180 through 0 days relative to index: 24 HR Metformin hydrochloride 500 MG Extended Release Oral Tablet
40240364301	-0.00240229	drug_exposure any time prior through 0 days relative to index: 1 ML Leuprolide Acetate 3.75 MG/ML Prefilled Syringe [Lupron]
1539407304	0.00238907	drug_exposure during day -30 through 0 days relative to index: Simvastatin 40 MG Oral Tablet
1150347302	-0.00237014	drug_exposure during day -180 through 0 days relative to index: meloxicam 15 MG Oral Tablet
197607102	-0.00234663	condition_occurrence during day -180 through 0 days relative to index: Excessive and frequent menstruation
985711301	0.00228759	drug_exposure any time prior through 0 days relative to index: Ketoconazole 200 MG Oral Tablet
19128246301	0.00227442	drug_exposure any time prior through 0 days relative to index: {21 (Ethinyl Estradiol 0.035 MG / Norethindrone 1 MG Oral Tablet) / 7 (Inert Ingredients 1 MG Oral Tablet) } Pack [Necon 1/35 28 Day]
42902197301	0.00226092	drug_exposure any time prior through 0 days relative to index: Brompheniramine Maleate 0.4 MG/ML / Dextromethorphan Hydrobromide 2 MG/ML / Pseudoephedrine Hydrochloride 6 MG/ML Oral Solution [Bromfed DM]
40174979301	-0.00223001	drug_exposure any time prior through 0 days relative to index: Levothyroxine Sodium 0.112 MG Oral Tablet [Synthroid]
19123173301	-0.00219179	drug_exposure any time prior through 0 days relative to index: pregabalin 75 MG Oral Capsule [Lyrica]
40164521301	0.00217116	drug_exposure any time prior through 0 days relative to index: Clobetasol Propionate 0.5 MG/ML Topical Foam
2100978504	-0.00216579	procedure_occurrence during day -30 through 0 days relative to index: Anesthesia for lower intestinal endoscopic procedures, endoscope introduced distal to duodenum
40162515302	0.00215684	drug_exposure during day -180 through 0 days relative to index: Acetaminophen 325 MG / Hydrocodone Bitartrate 5 MG Oral Tablet
1136687301	-0.00200855	drug_exposure any time prior through 0 days relative to index: benzonatate 200 MG Oral Capsule
75576102	0.0019937	condition_occurrence during day -180 through 0 days relative to index: Irritable bowel syndrome
19049106301	-0.00196663	drug_exposure any time prior through 0 days relative to index: Potassium Chloride 20 MEQ Extended Release Oral Tablet
19135223301	0.00196148	drug_exposure any time prior through 0 days relative to index: Hydrochlorothiazide 25 MG / Olmesartan medoxomil 40 MG Oral Tablet [Benicar HCT]
797632301	-0.00195664	drug_exposure any time prior through 0 days relative to index: Citalopram 10 MG Oral Tablet
40234084301	-0.00190895	drug_exposure any time prior through 0 days relative to index: Triamcinolone Acetonide 5 MG/ML Topical Cream
19023368304	-0.00190173	drug_exposure during day -30 through 0 days relative to index: montelukast 10 MG Oral Tablet
320136102	-0.00185689	condition_occurrence during day -180 through 0 days relative to index: Disorder of respiratory system
997893301	0.00176664	drug_exposure any time prior through 0 days relative to index: Clindamycin 10 MG/ML Topical Lotion
74725102	-0.00173721	condition_occurrence during day -180 through 0 days relative to index: Displacement of cervical intervertebral disc without myelopathy
40231911301	0.00171867	drug_exposure any time prior through 0 days relative to index: Acetaminophen 500 MG / Oxycodone Hydrochloride 7.5 MG Oral Tablet
19072933304	0.00170602	drug_exposure during day -30 through 0 days relative to index: Alprazolam 0.25 MG Oral Tablet
1154343302	-0.00160191	drug_exposure during day -180 through 0 days relative to index: Albuterol
19129398302	0.00159873	drug_exposure during day -180 through 0 days relative to index: {21 (Methylprednisolone 4 MG Oral Tablet) } Pack
2313659503	-0.00150133	procedure_occurrence during day -180 through 0 days relative to index: Fundus photography with interpretation and report
40223816301	-0.00147532	drug_exposure any time prior through 0 days relative to index: Fexofenadine hydrochloride 180 MG Oral Tablet [Allegra]
43530807102	-0.00146267	condition_occurrence during day -180 through 0 days relative to index: Allergic disposition
43527904504	0.00142402	procedure_occurrence during day -30 through 0 days relative to index: Psychotherapy, 45 minutes with patient and/or family member
19077548301	0.00137413	drug_exposure any time prior through 0 days relative to index: gabapentin 300 MG Oral Capsule
36250081301	0.0013254	drug_exposure any time prior through 0 days relative to index: Azelastine hydrochloride 0.137 MG/ACTUAT / Fluticasone propionate 0.05 MG/ACTUAT Metered Dose Nasal Spray [Dymista]
19125466301	0.00123848	drug_exposure any time prior through 0 days relative to index: 24 HR fluvastatin 80 MG Extended Release Oral Tablet [Lescol]
194686102	0.00120163	condition_occurrence during day -180 through 0 days relative to index: Acquired renal cystic disease
916010301	0.00117846	drug_exposure any time prior through 0 days relative to index: solifenacin succinate 10 MG Oral Tablet [Vesicare]
40225726302	-0.00114101	drug_exposure during day -180 through 0 days relative to index: {2 (480 ML) (Magnesium Sulfate 0.0277 MEQ/ML / potassium sulfate 0.0374 MEQ/ML / sodium sulfate 0.257 MEQ/ML Oral Solution) } Pack [Suprep Bowel Prep Kit]
40223815304	-0.00110245	drug_exposure during day -30 through 0 days relative to index: Fexofenadine hydrochloride 180 MG Oral Tablet
903963304	0.00107401	drug_exposure during day -30 through 0 days relative to index: Triamcinolone
2101931504	0.00103766	procedure_occurrence during day -30 through 0 days relative to index: Biopsy of skin, subcutaneous tissue and/or mucous membrane (including simple closure), unless otherwise listed; single lesion
40162494302	-0.000939632	drug_exposure during day -180 through 0 days relative to index: Acetaminophen 500 MG / Hydrocodone Bitartrate 5 MG Oral Tablet
40165015301	0.000877257	drug_exposure any time prior through 0 days relative to index: Meperidine Hydrochloride 50 MG Oral Tablet
40233235302	0.000862876	drug_exposure during day -180 through 0 days relative to index: 12 HR CHLORPHENIRAMINE POLISTIREX 1.6 MG/ML / HYDROCODONE POLISTIREX 2 MG/ML Extended Release Suspension
40221700301	0.000843272	drug_exposure any time prior through 0 days relative to index: Codeine Phosphate 2 MG/ML / Guaifenesin 20 MG/ML Oral Solution
19122506301	0.00080717	drug_exposure any time prior through 0 days relative to index: ramelteon 8 MG Oral Tablet [Rozerem]
2314269504	-0.000782654	procedure_occurrence during day -30 through 0 days relative to index: Application of a modality to 1 or more areas; traction, mechanical
43532544301	-0.000780496	drug_exposure any time prior through 0 days relative to index: {24 (Ethinyl Estradiol 0.02 MG / norethindrone acetate 1 MG Chewable Tablet) / 4 (Ferrous fumarate 75 MG Oral Tablet) } Pack [Minastrin 24 Fe Chewable 28 Day]
40167443301	0.000768701	drug_exposure any time prior through 0 days relative to index: buspirone hydrochloride 5 MG Oral Tablet
2213483302	0.000716053	drug_exposure during day -180 through 0 days relative to index: Pneumococcal polysaccharide vaccine, 23-valent, adult or immunosuppressed patient dosage, when administered to individuals 2 years or older, for subcutaneous or intramuscular use
19034647301	0.000653671	drug_exposure any time prior through 0 days relative to index: Methylprednisolone 16 MG Oral Tablet [Medrol]
1308221301	0.000645202	drug_exposure any time prior through 0 days relative to index: Lisinopril 40 MG Oral Tablet
4014798102	-0.000632645	condition_occurrence during day -180 through 0 days relative to index: Closed dislocation thoracic spine
976282301	0.000592589	drug_exposure any time prior through 0 days relative to index: hydrocortisone acetate 10 MG/ML / Pramoxine hydrochloride 10 MG/ML Rectal Foam [Proctofoam-HC]
432867102	0.000575629	condition_occurrence during day -180 through 0 days relative to index: Hyperlipidemia
1703606302	0.000525181	drug_exposure during day -180 through 0 days relative to index: famciclovir 500 MG Oral Tablet
2211506503	-0.000496238	procedure_occurrence during day -180 through 0 days relative to index: Radiologic examination, abdomen; single anteroposterior view
1539411304	-0.00048949	drug_exposure during day -30 through 0 days relative to index: Simvastatin 20 MG Oral Tablet
1316265301	0.000416982	drug_exposure any time prior through 0 days relative to index: sildenafil 100 MG Oral Tablet [Viagra]
1113079301	0.000364277	drug_exposure any time prior through 0 days relative to index: 200 ACTUAT Ipratropium Bromide 0.017 MG/ACTUAT Metered Dose Inhaler [Atrovent]
19102204301	-0.000358546	drug_exposure any time prior through 0 days relative to index: tadalafil 10 MG Oral Tablet [Cialis]
439150102	0.000353582	condition_occurrence during day -180 through 0 days relative to index: Hypersomnia with sleep apnea
981805301	-0.000347951	drug_exposure any time prior through 0 days relative to index: adapalene 0.003 MG/MG Topical Gel [Differin]
743795301	-0.000340805	drug_exposure any time prior through 0 days relative to index: 24 HR venlafaxine 37.5 MG Extended Release Oral Capsule [Effexor]
42901480301	0.000332896	drug_exposure any time prior through 0 days relative to index: methylprednisolone acetate 40 MG
19077638301	-0.000321003	drug_exposure any time prior through 0 days relative to index: Glipizide 5 MG Oral Tablet
198194102	-0.000312188	condition_occurrence during day -180 through 0 days relative to index: Female genital organ symptoms
440238102	0.000284251	condition_occurrence during day -180 through 0 days relative to index: Closed fracture of metatarsal bone
2314318503	-0.000262841	procedure_occurrence during day -180 through 0 days relative to index: Medical nutrition therapy; initial assessment and intervention, individual, face-to-face with the patient, each 15 minutes
19019112304	-0.000240281	drug_exposure during day -30 through 0 days relative to index: Lorazepam 0.5 MG Oral Tablet
1551123302	-0.000220014	drug_exposure during day -180 through 0 days relative to index: Prednisone 50 MG Oral Tablet
2109766503	0.000197955	procedure_occurrence during day -180 through 0 days relative to index: Cystourethroscopy (separate procedure)
1735950301	-0.000101443	drug_exposure any time prior through 0 days relative to index: rifaximin 200 MG Oral Tablet [XIFAXAN]
194696102	8.71598e-05	condition_occurrence during day -180 through 0 days relative to index: Dysmenorrhea
19077682302	-8.69484e-05	drug_exposure during day -180 through 0 days relative to index: Glyburide 5 MG Oral Tablet
981702301	5.98784e-05	drug_exposure any time prior through 0 days relative to index: imiquimod 50 MG/ML Topical Cream [Aldara]
137809102	-1.51979e-05	condition_occurrence during day -180 through 0 days relative to index: Primary malignant neoplasm of female breast
19023563301	-1.03309e-05	drug_exposure any time prior through 0 days relative to index: Simvastatin 80 MG Oral Tablet
1738579301	4.03952e-06	drug_exposure any time prior through 0 days relative to index: doxycycline hyclate 20 MG Oral Tablet
